# Supplementary material for: The Soybean Basic Helix-Loop-Helix Transcription Factor ORG3-Like Enhances Cadmium Tolerance via Increased Iron and Reduced Cadmium Uptake and Transport from Roots to Shoots
Source: Front Plant Sci. 2017 Jun 28;8:1098. doi: 10.3389/fpls.2017.01098 (PMC5487394; doi:10.3389/fpls.2017.01098)
Supplement: TABLE S1 — A comparative tree based on the amino acid sequence alignments of the 308 bHLH soybean genes. [file Table_1.xlsx]

## Sheet: Sheet1
>Glyma14g10180.1	MGGQENAMGFQHGNESILTCPTSGLSGANVNVSEMAISSVSIAKPSDVVNPFIASSAWDPLVSLSQVQSFGGSSMVSHSEFANSNSSYPLVLDNQGISNTSHLVQYMSDSNLGGMVPKVHSYASGGFSEMVGAGSFCQHRSADMANTGYPIHYNPIKEAPINGEQSQVEDSIPEEEAPGSAPSGNRRKRGLDHNSTFSPNKNAEGDAVNDSPGKASNGPKEHEKRPKGEQNNGADVRGKQSVKQAKDNNSQSGEAPKENFIHVRARRGQATNSHSLAERVRREKISERMRLLQELVPGCNKITGKAVMLDEIINYVQSLQQQVEFLSMKLATVNPELNFDVDRILSKDILQSRIGHGIGAYGPGINSSHTFPNGSFHGTLAGMPSTSSQFPPLPQNVLD…
>Glyma0041s00210.2	MGGQENAMGGFQHGNESILTCPPTSGLSGPNVNVSEMAISSVSMAKPSNVVANPFLASSTWDPLVSLSQAQTFGGSSMVSHNEFVNANSSYPLVLDNQGGISNTSHLVQYMSDSNLGGIVPKVHSYASGGFSEMVGSGSFCQHGSGDMADTGYPTHYNPIKEAPIINGEQSQVEDSIPEEEAPGSAPSGNRRKRGLDHNSTFSPNKNAEGDAVKDSPGKASDGSKEHEKRPKVEQNNGADVRGKQSVKQAKDNNNSQSGEAPKENFIHVRARRGQATNSHSLAERVRREKISERMRLLQELVPGCNKITGKAVMLDEIINYVQSLQQQVEFLSMKLATVNPELNFDVDRILSKDILQSRIGHGIGAYGPGINSSHTFPNGSFHGTLAGMSSTSSQFPPL…
>Glyma01g02251.1	MEAFMSSSDLSSIWPSPAPPQSTAVFNQDTLQHRLQALIEGARETWTYAIFWQSSYDYSGSTLLGWGDGYYKGDDDKAKAKAKAKVKVTSAAEQDHRKKVLRELNSLISGSSSSSAASDDVDEEVTDTEWFFLVSMTQSFVNGGGLPGQAFFNSAPVWVTGGDRLSASACERARQGHVFGLQTLVCIPSANGVVELGSTELIFQNPDLMNKVKVLFNFSNNNFDMGSSWPATSADQGENDPSSLWLSDPEVRDSINTVAATPSVSVPAQTQGIRFPRPCSWKVLFKPLVPNQSVFSRELNFSEYGFDPKTGNNQNHHSLKPESGEILSFGESKRTSYGGVNGNSNSNSHFFSGQSPFVAAADENTNKNNINNNGKTKSPNSRGSNDDGMLSFTSGVILP…
>Glyma01g02390.1	MELSQLGFLDELLAPRKDTTWSNALSTGLNELLLPSGWSFDSFDENQGLATLNPSFAAFSTPLDHRFECPYGSEAAYPFVDGFTLPELDSSYTRNDESAPLLPQEDNPSLEDEEFGFLGRDNQSLEQAKIGCKIEEQVTEIPVFNMGLCGEKKPKSKKLEGQPSKNLMAERRRRKRLNDRLSMLRSIVPKISKMDRTSILGDTIDYMKELLERIGKLQEEEIEEGTNQINLLGISKELKPNEVMVRNSPKFDVERRDQDTRISICCATKPGLLLSTVNTLEALGLEIHQCVISSFNDFSMQASCSGAAEQRNCMNQEEIKQALFRNAGYGGRCL*
>Glyma01g02930.2	MAFIRQGMQHVRNYYNSDAQMIRGGFHQTFISRTYKTSFLKPRSKVEIKLLAAKKHSEAEKRRRMRINGQYETLRNILPNIIKKDKASVLAETIKQVKELKKKVSKLEQDSSSNPSKDVVKFPNGTDKLNLERCNNDEGIVKATLSCEDRLGLMSSISGALEQVKAKVVKAEIVSVGGRARSVLWVQGLGNDGTGTLKSKLRVAMQKPPKMQRFTQ*
>Glyma01g04610.4	MDPAAMMNGGANPTSYHLSEIWQFPPPNAPDELGLRRPHFTHGFADFAPDPTRDAVPGRDPASIAQKKRRDASAEEEESAKGASTTNAVNEGGGVGDGKRVKTSESGKGEGETSSGKLAEQSGKPPSEPPKQDYIHVRARRGQATDSHSLAERARREKISERMKILQDIVPGCNKVIGKALVLDEIINYIQSLQRQVEFLSMKLEAVNSRLAPRIEVFPPKDFDQQTFDTTGMPFASQATREYSRGSSPEWLHMQVGGGYERAT*
>Glyma01g05310.1	MSSRRSRSRQSGASAEITDAQITDLVSKLQQLIPELRARRSDKVSSAKVLQETCNYIKNLHREVDDLSDRLSELLANTDSNSAQAAIIRSLLM*
>Glyma01g09010.6	MRAGKGSQEEDEYEEEEFGSSKKQGTSSAPNANKADGKAIDKASAIRSKHSVTEQRRRSKINERFQILRDLIPHSDQKRDTASFLLEVMEYVQYLQEKVQKYEGSYQGWGQEPLKLMPWRNSHWRVQSFAGQPTAVKNGLGPVSPFPVKFDESNASISPTMLSGTQNTIDPYQSRDIVNKTAERQPDLVNKGMPLPLAMHANMSVPVRSDGVLAHPLHGTVSDPQSTECPTTSEPQNQQDEFTVEGGTISISSAYSQGLLNNLTQALQSAGLDLSQASISVQINLGKRGNKGLSCGTSSPKHHDNPSSNNQTIAHFRDAGSGEDSDQVQKRMKTYK*
>Glyma01g09400.4	MGDKEKFELDRNEDPMSYSSGMHSDWRFGGANIASSSVAMVGLGNSMNVSRGDLIGSSSCSSASMVDSFGPNYWENPTCSQNLGFCDINVHNNGGSSSTVAIRKDGFGFGRAGQDHHETLEMGWNPANSILSNGPGMFPHTLSQFPTDSGFIERAARFSCFSGGNFSDMVNSYGIAQSMGLYGARDAIAGHGMKSVTGGQSQGGDMNVVEATKDVSPSVEHLVAAKGSPLKSDRRSEGHVISQDEGKQSLVRPANESDRAESSDDGGGQDDSPMLEGTSGEPSSKGLNTKKRKRSGQDGDNDKANGAQELPSEGAEDNYENQQKGDHQPTSTAKASGKNAKLGSQASDPPKEEYIHVRARRGQATNSHSLAERVRREKISERMKFLQDLVPGCSKVTGK…
>Glyma01g12740.1	MTEYRMNLWTDDNSSVMEAFMSSSDLSSLWLPTPQSAASTTTPGLETTRAPPPQSHSLLNQETLQQRLQTLIEGARESWTYAIFWQSSYDYSSGTSLLGWGDGYYKGEEDKVKAKGKTPKTTSSAEQDHRKKVLRELNSLISGPSASVDDVDEEVTDTEWFFLVSMTQSFVNGSGLPGQAFFNSSPVWVAGPDRLSESVCERAHQGQMFGLQTLVCIPSANGVVELASTEVIFQNPDLMNKVRDLFNFNNNPETGSWALNCVATTDQGENDPSSLWLNPEIRDSSTVAPPNSTVNKTLQFETPGSSTLTDTPSAAAVHVPKSNGQGFFSRELNFSNSLKPESGEILSFGESKKSSYNGSFFPGVVAIEENNKKRSPVSRSSIDDGMLSFTSLPAANIKS…
>Glyma01g15930.1	MSQCVPSWDVEDNPPPSRVSLRSNSNSTAPDVPMLDYEVAELTWENGQLSMHGLGLPRVPVKPPTAVTNKYTWEKPRASGTLESIVNQVTSFPHRGKPTPLNGGGGGGVYGNFRVPWFDPHATATTTNTVTMDALVPCSNREQSKQGMESVPGGTCMVGCSTRVGSCCGGKGAKGHEATGRDQSVSGSATFGRDSKHVTLDTCDREFGVGFTSTSINSLENTSSAKHCTKTTTVDDHDSVSHSKPVGEDQDEGKKKRANGKSSVSTKRSRAAAIHNQSERKRRDKINQRMKTLQKLVPNSSKSDKASMLDEVIEYLKQLQAQLQMINRINMSSMMLPLTMQQQLQMSMMSPMGMGLGMGMGMGMGMGMDMNSMNRAHIPGIPPVLHPSAFMPMAASWDA…
>Glyma01g22530.2	MKKELEDQGQCSSLPIDTKNNIQSYQEHLLQQQMQQNSDIFGGGASRGLMFPPEVSPTLQQQSWSMPPVHSFNSNPVHYINNNNTNPVHHHHEQAPFLVPPPTTPSPYASFFSSRRVVPSLQFAYEGPSSHLDHHHHLRIISDTLGPMVQPGSAAPFGLQAELGKMTAQEIMEAKALAASKSHSEAERRRRERINNHLAKLRSLLPNTTKTDKASLLAEVIQHVKELKRQTSLIAETSPVPTESDELTVDAVDEDGKFVIKASLCCEDRSDLLPDLIKTLKALRLRTLKAEITSLGGRVKNVLVITGDEDNSNSNTHNGEQSMQQQQQQFCISSIQEALKAVMEKSGGGDESASGNVKRQRTTTNNNINILEQRSL*
>Glyma01g23230.1	MEKDHNYSAPPPSMPPIFNTLDYSLDQHHLYAPNQHQQHLMKFQGSGDENNNGSMVDYMPQTTPPHGFYGATSAATTSYDKLSFADVMQFADFGPKLALNQAKNCEESAIDPVYFLKFPVLNNKMEEDQQNMMMNNDDPDGDEAENHHHDERFNNLVSVEDKEGMMVREDEETTRVSDDNNSVQIRFLGHEEPQQKNNCAVQENKNGKRKRPRTVKTSEEVESQRMTHIAVERNRRKQMNEHLRVLRSLMPGSYVQRGDQASIIGGAIEFVRELEQLLQCLESQKRRRLLGEAQARQVGDPSLATQQQPPFFPPLPIPNEQMKLVEMETGLHEETAESKSCLADVEVKLLGFDAMIKILSRRRPGQLIKTIAALEDLQLIILHTNITTIEQTVLYSFNV…
>Glyma01g30660.2	MDHHTPSTNPTLSQFSSSKSNKSLNKEKKGGARKCKGVRLSTDQQSVAARERRHRISDRFKILQSMVPGGSKMDTVSMLEEAIQYVKFLKTQIWLHQTMINFMDNDNNNNNNYESSSSLPSPLLHPNRDNCYYFPSEQFFSPQPNAVFDYDNMQDLAQCSFQGEDTTYIDASLKYWPA*
>Glyma01g32890.2	MAAKVERSSGSNKRIKANSVVHNQSERRRRDKINQRMKELQKLVPNSSKTDKASMLDEVIQYMKQLQAQVQMMNWMKMYTTMMLPITMQQQQQQLKMSMMMAQMGMGMGMGMGMNKDMVMNMNSMNIPGIPPMLPFPPFMPMVSCGDQLQGTPEKSVTMDAYSKMASLYDQQLFHPPASSSKN*
>Glyma01g39360.2	MDVDKLKTSTSDSSMDMMMMMMQMEKFPEFCEPFYNNNTTTTTTTTLLYPENEYFLNSTTTTLPVFPNVNNPNVITPPPTTLINPPPPSSNFVLQQPMTPHLEPNPEKKNSVAAMREMIFRVAVMQPVHIDPESIKPPKRRNVKISKDPQSVAARHRRERISERIRILQRLVPGGTKMDTASMLDEAIHYVKFLKKQVQTLEQAGATRPLNVVGFPTTVSNANNNVNYSSFVKSCQPYPMLGSSASKQLLS*
>Glyma01g39451.1	MGDMYHFDKNLSSQDEISLFLRQILLRSSPPSSSSSSRPMPTVSCTSNVAHQNVNAHPSFTASQLQDGKILALDSTASFASGSAACSPFKGQGASAANVSSSSAGVSENENDDYDCESEEGVEALAEEVPTKAASSRSSSKRSRAAEVHNLSEKRRRSRINEKMKALQNLIPNSNKTDKASMLDEAIEYLKQLQLQVQMLSMRNGLSLHPMCFPDGLQPLQLSQMGMELSERNRSTPLKMSATLPLHQDNNPLHYASNQPCVPYPPYINNPETSFGLEPRIQPDTKPLQHKEGSSEPIRGEDILQYQQSSAIHSDTNTLGGSQVVKEFDSGTTLSFPFDTQACEPKDNNSLQPCIGGRDHSGVMIRNSETNIVGR*
>Glyma01g40600.2	MEIAYNYYLPELQEIEDPTFFDQYQMDSFACPLDDFDFESFSGSPESNSSYHFNSESTPNCFPAESHDQSFTPARPTKRLKNTCASDFISHKVSAFSSSQLISFGHFNAPSPSHASQQFQNLDFDEKASSENMDFAAFVSQGSYEDKSFLSSDNRTNQVGITTRNPIQAQEHIIAERKRRENISKRFIALSAILPGLKKMDKASVLGDAVKYVKQLQERVQTLEEQAAKRTLGSGVLVKRSIIFADDETSDSHCEHSLPEVEVRVSGKDVLIRTQCDKHSGHAAMILSELEKLYFIVQSSSFLPFGNSKTDVTIIAQMNKENCMTAKDLLGRLRQALVGHN*
>Glyma01g40611.1	MTTREESWTSWLCDLEPEDYNNFVHQSDSNGVGGIFPSSKDSSSASQTEHSSTVSNSSEDDKVFGERPAKTLKIGTSNSSNTEFLSQKKDSSPSYIIFSDNVNQLQAPTLKPKGKVACHGRKGSLENQNFGSVSRSPHHAKDHIIAERMRREKISQQFVALSALIPDLKKMDKASVLGDAIKHVKQLQEQVKLLEEKNKRKRVVESVVYVKKSKLSAAEDVFNTFSNSGDGNSYDISETKTNESFPEVEARVLEKHVLIRIHCGKQKGLFINILKDIENLHLSVINSSILLFGTSKLDITIVAEMDEEFSLSVKELARKLRIGLMQFM*
>Glyma01g40620.2	MENNNTSMDASEASWLSDLLLQETEDGCNLFRQCHLETLLDDDEELLSHEIASAFENLQQPLSSESNTSYSEAPMNSFTEETSFEKPIKQPKTNASSWNSSFTKHFSLSSSPSSPTSKILSFENSNSSPPNPNNTDQFHGIVVSSALSPKQIKTKGASVSLPHTRKRLSENQNFEAESPKGHRSYKSPSHVRDHIIAERKRREKLSQSLIALAALIPGLKKMDKASVLGDAIKYVKELQERMRMLEEEDKNRDVESVVMVKKQRLSCCDDGSASHEDEENSERLPRVEARVLEKDVLLRIHCQKQKGLLLNILVEIQNLHLFVVNSSVLPFGDSVLDITIVAQMGTGYNLTINDLVKNLRVATLKSMS*
>Glyma02g02250.1	MSSRRSRSRQSGASAEITDAQITDLVSKLQQLIPELRARRSDKVSAAKVLQETCNYIKNLHREVDDLSDRLSELLANTDSNSAQAAIIRSLLM*
>Glyma02g02934.1	MDPAAMMNAAANTASYHLSEIWHFPPPNAPDALGLRRAHFAPGPTRHAVPGRDLASIAPKKRRQAEEEEVESTRGASTTNAVDEGCGDGKRVKTSESGKGEGESCSGKPAKQSGKPPSEPPKQDYIHVRARRGQATDSHSLAERARREKISERMKILQDLVPGCNKVIGKALVLDEIINYIQSLQRQVEFLSMKLEAVNSRIAPGIEVFPPKDFDQQTFDTTGMPFASQATRDYSRGSSPEWLHMQVGDGFERAT*
>Glyma02g02942.1	MDPAAIMNGAANTTSFHLSEIWQFPPPNSPDALGLRRPHFAHGSFADFAPGPTRDADPASIAHKKPRHAAGEEEESAKGASTTNAVDEGGGGDGKRIKASESGEGGRENSSGKPAEQSGKPPSEPPKQDYIHVRARRGQATDSHSLAERARREKISERMKTLQDLVPGCNKVIGKALVLDEIINYIQSLQRQAEFLSMKLEAVNSRMESGIEVFPPKDFDQQTFDTTDMPFASQATREYSRGSSSEWLHMQVGGGFERAT*
>Glyma02g04650.2	MVMLRQGMQHVRNYYNSEAQMMRSSFSQPFISRTYKTSFLKPKSKAEIKVLAAKKHSEAEKRRRMRINGQYETLRNILPNIIKKDKASVLAETIKQVKELKKKVSKLEQDSSTNPSKDVVKFPSGAEKLRLERCNIEEGLVKATLSCEDRPELMQLISKAVGSANTKLVKAEIVSVGGRTRSVLWVQGLGNDGMGMLKSHLRTALHKPRSFQ*
>Glyma02g09670.1	SRPEWWVYAIFWQATKDSDSRLKLEYGDGYFRGKEEKEEEQTRNVNDIEWFYRMSQTRSYVAGDGVVGCAYSSGVDVWLSGVNEFELNDCDDRVREARSHGIHTLVCVYVPGGILELGSCHVFTLGYGLLEMAKSVFEESQNQNPLNNPMGMNDATAAKVDGSSTDSSDADADATFPMTRRGGGRAREALPMNHVEAERQRREKLNQRFYTLRSAVPNVSKMDKASLLLDAVDYINELKAKINHLESSANRPKQAQVIHSSTSASSNMRVEVKILGAEAMIMVQSLNLNHPPARLMDALRDLNLQILHATMSNIKEMMLQDVVVKVPHDLMTQD
>Glyma02g11190.3	MKKELEDQGQCSSPPIINNNIQSYQEHLLLQQQMQQNSDIFGGGGGSKGLMFPPEVVSSILQQQPWSIPPVPSFNPNPVHYNNTNPVHHHEQASSFLVPPPTTTPSPYASFFSSRRVVPSLHFAYEGPSSHHDHHHLRIISDTLGPMVQPGSAAPFGLQAELGRMTAQEIMEAKALAASKSHSEAERRRRERINNHLAKLRSLLPNTTKTDKASLLAEVIQQVKELKRQTSLIVEMSTVPTESDELTVDAIDEDGKFVIKASLCCEDRSDLLPDLIKTLKALRLRTLRAEITSLGGRVKNVLVITGDEEENSNTNNGEQSMQQQYCISSIQEALKAVMEKSGGGDESASGNVKRQRTTTTNNKINILEQSSL*
>Glyma02g11500.2	MTLLTVEDQSLHDMNFLWENHSWDPSNSDNSGESKENMKSLDQVEEKDEALMNKKRNRDQGNITSGEGKGEKCRESDHEMHIWTERERRKKMRNMFASLHALLPHLPSKADKSTVVDEAVAYIKNLEKTLEKLEKQKQERVQCVSTFGCEPSMFVTGQGSSNNNISNAIIGTTSNALSFPVAFDKTWASANLVLNIFGDEAQFSICTAHKPGLMTTIGFVLEKYKIEVITANISCIGYGNACMIQAHGKRVSHQFLDANSVEEIYKQAAGEIMLWIG*
>Glyma02g13670.1	MRAGKGSQEEDEYEEEEFGSSKKQGTSSAPNTNKADGKAIDKASAIRSKHSVTEQRRRSKINERFQILRDLIPHSDQKRDTASFLLEVIEYVQYLQEKVQKYEGSYQGWGQEPSKLMPWRNSHWRVQSFAGQPTAVKNGLGPVSPFPGKFDESNVSISPTMLNGSQNTIDPDQSRDIVNKTAERQPDLVSKGIPLPLAMHANMSVPVRSDGVLAHPLQGTVSNAQSTECPTTSEPQNQQDELSVEGGTISISSAYSQGLLNNLTQALQSAGLDLSQASISVQINLGKRANKGLNCGTSSLKHHDNPSSNNQTIAHFRDAGSGEDSDQAQKRMKTYK*
>Glyma02g13860.1	MSDKEKFEVDRNEDHVSYSSGMHSDWRFGGSNLANSSVGFVGLGNNSMNVSRGDLIGSSSCSSASMVDSLSPNYWENPTSSQKLGFCDINNVHNNGGSSSTVAIRKDGFGFGRVGQDHHGTLEMGWNHANSMLPNGPVMFPHSLSQFPTDSGFIERAARFSCFSGGNFGDMVNSYGIAQSMGLYGARDAIAGHGLKSVIAGGQSQGGDMNVVEDVPPSVEHLVAAKGSPLKSDRRSEGHVIFQDEGKQSLVRNANESDRAESSDDGGGQDDSPMLEGTSGEPSSKGLNSKKRKRSGRDGDNDKANGAQELPSEGAKGNSENQQKGDQQPISTANKACGKNAKLGSQASDPPKEEYIHVRARRGQATNSHSLAERVRREKISERMKFLQDLVPGCSKVTG…
>Glyma02g14290.2	MEKDHNYSTPPPPPLSMPPSFNTLDYSLDQQQHHHLYAPNQHQQHLMMKFQQGSGDENNNIGSMVDYMPQTTTTLPPHGFYGTATSAATTSYDKLSFADVMQFADFGPKLALNQAKSCEESAIDPVYFLKFPVLNDKMEEDHQQNMMVNNDDPDGDEAENHHHLDERFNLVSVEGKDQGMMMREDEETTRVSDDNNNSVQIRFLGHEEPQQKNCAVQENKNGKKKRPRTVKTSEEVESQRMTHIAVERNRRKQMNEHLRVLRSLMPGSYVQRGDQASIIGGAIEFVRELEQLLQCLESQKRRRLLGEAQARQVGDPSLVAQQQQQPPFFPTLPIPNEQMKLVEMETGLREETAECKSCLADVEVKLLGFDAMIKILSRRRPGQLIKTIAALEDLQLIIL…
>Glyma02g15780.1	MVYSFYDKTSSSSGSDISGLFNPTLHNLGACNDLSSSPHSLVFESDKGELVKCLAAAKVGKSEICEAKALAALKNHSEAERRRRERINGHLATLRGLVPSTEKMDKATLLAEVISQVKELKKNAAEVSKGFLIPKDADEVKVEPYNDHEGGEGSMSYSATICCDFRPEILSDLRQTLDSLPLHLVKAEISTLAGRMKNVFVFTCCKENINNIDFEKCQALASTVHQALCSVMEKASASLDFSPRTSHASKRRRLCFIETSNSTCNHGSCLC*
>Glyma02g16110.2	MANHPSQASTDDFLDQILGLSTFASADASPMMLQLNSGDAATHLASFHAPPYQLGLSLDQGKGPFLTPEDASGSGKRFRDDAVDTRPNNVFDGQPMPTTVPTAPHLPAVRPRVRARRGQATDPHSIAERLRRERIAERIRALQELVPSVNKTDRAAMLDEIVDYVKFLRLQVKEEGGEGRNQPAWEKCSNDGTERQVAKLMEENVGAAMQFLQSKALCIMPVSLASAIYQSQPSDTSSIVKPEINPPS*
>Glyma02g16670.2	MTAPLDTGLQSMLQAAVQSVHWTYSLFWQLCPQQVILVWGDGYYNGAIKTRKTVQPMEVSAEEASLQRSQQLRELYESLSVGETNPPTRRPCAALSPEDLTESEWFYLMCVSFSFPPGVGLPGKAYARRQHLWLTGANEVDSKTFSRAILAKSARIQTVVCIPLLDGVVEFGTTDKVQEDLSFIQHVKTFFIDHLIPLRPKPALSEHSTSNPTSSDHIPTVMYTMVDPPAAKCNLNDDMDEDIEEEEEEEEEDEVESGSEDETGDGIACQTLRPSTVAEPSELMQLEMPEDIRLGSPNDGSNNLDSDFHLLAVSQGGNEARQAESTRRWSSSQEPMQVQLPTSALHPLEDLTQEDTHYSQTVSNILQNQTTRWLASPSSIGYNTYSTHSAFAKWSSRAS…
>Glyma02g16745.1	MEDQSNQENPGRTTSGVSHHQFPIPKVAIAASSGRNGSHRTCLPKLTHHNYVEYLSESSTYNLPKTSTEFMMKSSYLPVGNISDGYGVSGTDRNFFYSDDPGKACSFKTIGSSSNDLDISKVGFWRADEGIKVETESSQNLVYAESHASWTSDSVGDKHNASHDPMFMVGAPTLLPKPGCSSSKQKARVTERQRRQRIADNLKALHELLPNPAEGSQAYVLDDIIDYVKYLQLQIKEQSGSRLLQADSTAIPLVFHEGYGHYINQKMLNEPLEEIMGKLVEDDSAAAVQLLESKGLFLLPMALVDELSEAVQMFGGSALV*
>Glyma02g19000.1	MLNFSSPKSESLLDVDFESPEAKKQVRGSTSTKRSHAAEVHNLSERRRRDRINEKMKALQELIPRCNKSGKASMLDEPIEYLKSLQLQVQVGLKHFSDVVRTRSPIPCVNQCHYCIQIYNAFTLKVLF*
>Glyma02g23590.2	MMHRQIEMENSELFQFLTNTNDAFFNTASYGLPAAPAASTMQHSFSGSFSYYPLEASHDHHAPSHEDKALAALRNHKEAEKRRRERINSHLDKLRTLLPCNSKTDKASLLAKVVQRVRELKQQISSLSDSEAFPSETDEVSVLSTSGDNDDHGGCDDNDGRLIFKASLCCEDRSDLIPELIEILRSLRLKTLKAEMATLGGRTRNVLVVATDKDHSGESIQFLQNSLKSLVERSSNSNDRSKRRRVLDRKFIA*
>Glyma02g29518.1	MEQTTLEAIQFNEEIQGLMAAPAPETANSFTALLELPPTQAVELFHSPERAGKPPRHSPKSYPLTSFAASASAPATATATANANLTFPSNAALIDRAARFSVFAGQSSNSNSPEVKRELPETDSNPSSTHGGGGGGSVSDLAVENQNLKTAKRKEREKKVKASSKKSKSVAAADEISGDGEKLPYVHVRVRRGQATDSHSLAERARREKINARMKLLQELVPGCNKISGTALVLDKIINHVQSLQNEVEILSMKLAAVNPVIDFNLDSLLATEGVTPMDCNFPPTVAPVMWPEIPQNGNRQQYQQPWPFDALHQPLWGREEDNTNFMTPENSLLSYDSSANSVSLHSNQLKMEL*
>Glyma02g29830.1	MDSHIHHHQSYQQQNQPSSGLLRFRSAPSSLLSNLTPSFVSEDFGSSSFRELEGNNNKGCSKDLSSMNSHKGVYGGGLPPHYPRHGSSSSTSSSAMEGSYGMVSSMGLDHEAPHKGFGSSLLRQSSSPAGLFSNNNISFQNGFATMKGVGNYGAVNGSNGELSPCINRLKNQVSFSPRNASSLGMLSQISELGSEDIEATSPDDDTKHGGNDTQHYGPGFPFGSWNDTPQLSENISGLKRGRSGNEKMFSDVQNGELANQVNMLSHHLSLPKTSAEMITMEKLLQFPDSVPCKIRAKRGCATHPRSIAERVRRTRISERMRKLQELVPHMDKQTNTADMLDLAVEYIKDLQKQFKTLSEKRANCKCISMPKADTNQIA*
>Glyma02g36380.1	ERSFGASAQANGGGSGQPKQRVRARRGQATDPHSIAERLRRERIAERMKALQELVTNANKTDKASMLDEIIDYVRFLQLQVKGTPSSNLANH
>Glyma02g37313.1	MALEAVVFPQDPFTYGCNNKDFLYSLVGGDGGGGGGSHEYGFQASSEDKPHVGIIINNNNIDHTLHANWDSSSPSVLQSVKEQWDSHSSPEACTVDQSLPRAFPLPPSSSSPEAAATGRRKRRRTKSAKNKEEIENQRMTHIAVERNRRKQMNEYLAVLRSLMPPSYVQRGDQASIIGGTINFVKELEQLLQCMKGQKKRTKEGSGFSDSSPFSEFFMFPQYSTRATQSSSSSSSKGYPGTCEANNNMARNPSSWAVADIEVTLVDGHANMKILCKKRPGMLLKMVVGLLSLGLSILHLNVTTVDDMVLTSVSVKVEEGCQLNTVDEIAAAVHQLSRTVQEEAVFS*
>Glyma02g37720.1	MLPFRRFYGFESWLDHDAGHAQSSLIKKAVELDGARSKTERKSTEACKSHREAERRRRQRINSHLSTLRTLLPNAAKSDKASLLGEVVEHVKRLRKQADDVTCGDSYSSRSGEPGSVRSEAWPFPGECDEVTVSYCDGEDGEPKRVKATVCCGDRTGLNRDVSQAIRSVRAKAVRAEMMTVGGRTKSVVVVEWEKEEEEVGALERALKAVVENRALVGFGMGPVILGQKRGRDCCASPSSEVDSDFLLRNGSFC*
>Glyma02g38240.2	MELQDHDFLEELMSLRRETWDTNPCSQENQLFSNGWSFDCFEDQNYHQAFPPNSFSCQQVPQSYNNKGYNYNEIYSSLLHEFSAPQVIDSSSYNTLDTSPFLAQEDYPLSMMEEEDPGFLGEELHCLDLQTTCKMEPSHSTEMPIFNTTSSFVERKNRAKKLQGQPSKNLMAERRRRKRLNDRLSMLRSIVPKISKMDRTAILGDTIGYMKELLEKINNLKQEIEVDSNMAGIFKDVKPNEIIVRNSPKFDVERRNVNTRVEICCAGKPGLLLATVNTLETLGVEIQQCVISCFNDFTVQASCSEELLQKTILSSEDIKQALFRSAGYGGRYL*
>Glyma02g41370.1	MGNQRETPSSLVVILIIHLNKHYSCFCIWVSFTSLMALSLTSNGVNEYQKCVVEEEDGSQSTNGLSNDSASAITHSPPLCSNSNEYVHNKSTHYQLEEAESLINFKANEYNTLIQGSESFLSVQKSWLFPKESNLHEGYNQWNHAISPKSTTDMRLVQNFSCFETSADYSSIFNGAKEKQHGESSSSGWLYSEPNVPSDSLLESAAQELVLTKRSSMGENMQATNAKKPCTSASKAAKPKLNPFKDPQSVAAKNRRERISERLKILQELVPNGSKVDLVTMLEKAISYVKFLQLQVKVLAADEFWPVQGGKAPDISQVRQAIDAILSSQR*
>Glyma02g41964.1	MAERRRRKCLNDRLSMLRSIVPKISKMDRTSILGDTIDYMKELLERIGKLQEEEMEEGTNRINLLGISKELKPNEVMVRNSPKDTRISICCATKPGLLLSTVNTLEALGLEIHQCVISSFNDFSIQASCSEVAEQRNCMSQEEIKQALFRNASYGEASVQNVP*
>Glyma02g42570.1	MKWEIKSSQSKAQQTLEWFVICVLCYVHMESYYYSGWPLAQCYNSAPNSDQLSPFSVPTTTQQTLPLVASSSSDHAAASLQFGEFPSWPAPIGAEVRAASASKSHSQAEKRRRDRINAQLATLRKLIPMSDKMDKAALLGSVVDHVKDLKRKAMDVVSKAVTVPTETDEVTIDYHQSQDESYTKRVNILKENIIIKASVCCDDRPELFPELIQVLKGLRLTAVKADIASVGGRIKSILVLCSKDSDEDNNSVCLSTLKQSLKSAVNKIASLSVATNYPSRSKRQRFFLPSHYVQ*
>Glyma02g45150.1	MNNSIPGWDFESDTCLTNQRKLIGPDQELVELLWKNGQVVMHNQTHRKTLGNSSNLRQVQKSDQSVLRSSGPYGNSSNLDQEDAAPWVQFPLEDPLEQDFCSNLLSELPTCEFESYKPIRQLEEEKFAKFFASGTPHHPTTSSSQPLPPNMKPSCIQGLQGNPIPMPAPRFHGPDSSQKIHDFGASRKVLNFPQFSTPRNNVPSAPGITQFREKTTANMSQSEAREYSVITVGSSHCGSNHIPQEQDVSRISSTGVWATTNNNTTLSAEPEAVRDYVQRPICPKSGQGKSEMIELTVTSSSGGSGSTGIGRTCSLSTRDHGQKRKGTEEEALEEQSEDTELKSADGNKASQRTRSSRRNRAAEVHNQSERRRRDRINEKMRTLQQLIPNSNKTDKASML…
>Glyma03g04000.1	MSQRVPNCDVDDNNNIPTTTKIPLLPNFNFISHEVPMLGYQAAELPCKKGQPSTYKGSHGNLTSTWDKPRTSGGTLESIVSQHVSENRYKLVTMDALVPCSEQQGTQKAVVSERLDACGKSRFPRVVAQEEVEKRAGVVARGTRGTTTLELGGCKDWSVSGSETCRRELSVTFNSATKGSPENTTSSGKQCTGTTTNDDRDSISHRISQGEVPDEDYKATKVDRSSGSNKRIKANSVVHKQSERRRRDKINQRMKELQKLVPNSSKTDKASMLDEVIQYMKQLQAQVQMMNWMKMYTSMMLPITMQQQQQQQQLKMSMMMAQMGMGMGMSKDMVMNMNSMNIPGFPPMLPFPSFMPMAPCGDQLQGTPEKSVTMDAYSTMASLYQQLFHPPASSSKN*
>Glyma03g06792.1	MDHHHTPSTNQTSSSQFSSSKPNQISNKEKKGVKKCKGVMRLSTDPQSVAARERRHRISDRFKILQSMVPGGSKMDTVSMLEEAIQYVKFLKTQIWLHQTMINFMDNDNYNINDNNESSSLLYPNNDCCYFPSEHFVSPQQNATFDYSNMQDLQHLQPLAAQCGFQGEDSNYFDASLKYWPA*
>Glyma03g21770.2	MENQFFLNSGVSQTQHHHPLHLESSPPSNPSSVPSWQSLSPPNMGIQPTVMNCASEQTQQDCFYNSNWDKSTTTDQGLHHFDSSALSSMVSSPAASSNPNNNMSNENFIIRELMGKLGAIGNSDEIPQHSPHPLVVASSYMNTKGNNSTNTSCYSTPLSSPPKVNIVNSLVNLRLANLGGGKSTTTVLNSSVAEFSADPGFAERAAKFSCFGSRSFNDRSVQLRVNNAELAQRSAPAMEHGGKLPRVSSSPLLKTLGSQMGAQENKNSAIHQEQEKMEGANSQEESTISEQTPNGEIGVKTSQDIMNSRKRKASSKGKAKETSNTTNPTKGVEGSEYSNSKRSKPNEGNENGQVKVEEESKAEEEKQSKSNSKPPEPPKDYIHVRARRGQATDSHSLAE…
>Glyma03g25100.2	MEDSWENWISSLEMGEDNNSNGQSHTNSLDRDKLLTGIDLEPPDFSFHQSDHHHHHTYTMSYNHHHSNNNDFPTTSTMGSSSLSYDEDASFDERHGKMLKCNSSNSINISQDVANSHIPSSSSAPSKSTFILSFENSTVEPALHDRVPNYYNNSPNKHFEATCSSLLSSEITLISSDHVITKPKAKQGAKKYRTSSEIKDHIMAERKRRQDLTERFIALSATIPGLKKTDKAYILQEAITYMKQLQERVKVLENENKRKTTYSKIFIKKSQVCSREEATSSCETNSNYRSTPPPLPQVEARMLEKEVLIGIHCQKQKDIVLKIMALLQNLHLSLASSSVLPFGTSTVKVTIIAQMGDKYGMTVNDLVKRLRQDLLKSHDIQESHSKECQI*
>Glyma03g25280.1	MDESWLKWVSILDTNDYHLFSEYDMNSVEEQLEGENSVDPGELSWENHSYSYLTKESTTLLSNSSSLEEINTGFDMTSLKQDASPQKPKSCILSFEDSTLVPINPKKTCQIYDHGEHSKETQEKPHNRKPLKRGRRFSQTLDHILAERKRRENISRMFIALSALIPDLKKMDKASVLSNAIEYVKYLQQHVKDLEQENKKRKTESLGCFKINKTCDDKPIKKCPKVEARVSGKDVLIRVTCEKQKDIVLKLLAKLEAHNLCIVCSNVLPFGNSALSITSIAMMDHEFSMTVDTYDLVKMLTEELLECCKLQR*
>Glyma03g28150.2	MSLILEWFLGQSKRAIISITSRSRPQKLKNCTTLTQSLLIISPPHTYPIIMHHFAFAMDNSHLLQFLPNTTTSTNNTPFFHHAPPHTHSTFSTNSSNNTSSYPFHLSQITETPSHHDRALAAMKNHKEAEKRRRERINSHLDQLRTLLPCNSKTDKASLLAKVVQRVKELKQQTSEITELETVPSETDEITVLATTGGDYASGGDDGRLIFKASLCCEDRSDLIPDLIEILNSLHLKTLKAEMATLGGRTRNVLIVAADKEHSIESIHFLQNSLKSLLDRSSSGDRSKRRRGLDRRLMS*
>Glyma03g28611.1	MVALFSPPVFSTKGWLLEEDPLSYDVSSEYSFPYQFYSPQTQIELEIERSTSPSPEDPAMVKKLSHNASERDRRKKVNHLVSSLRSLLPVADQTKKMSIPTTVSRVIKYIPELQQQVEALSKKKEDLLCRISRQLQGDAVNKDSQRRISHHNSDFVVSTSRLNDCEAVVHISSYEAHKAPLSEILQCLENNGLLLLNASSSETFGGRVFYNLHFQVEKTQRLESEILTEKLLSIYEKQRIF*
>Glyma03g28630.1	MVALFSPPVFSTKGWFLEEEPLSYDVSSDYSFPYQFFAPQTQIELEIERSSAPSPEDPAMVKKLSHNASERDRRKKVNDLVSSLRSLLPGPDQTKKMSIPATVSRVLKYIPELQHQVQALTKKKEELLCRISKNLKGDSVNKESQRRISHHNSDFAVSTSRLNDCEAVVHISSYEAHKAPLSDILQCLENNGLYLLNASSSETFGGRVFYNLHFQVEKTHRLESEILTEKLLSIYEKQRIF*
>Glyma03g29710.1	MDQAPGGLRGSVHDGATLESIQFNEEIQGIMAPVPAPENANSFTALLELPPTQAVELLHSPESDSARKPPNCHVSANQKPYLPNSFGSNLTFPSNAALIERAAKFSVFAGENSPLPPEEACLVPAGTGSVSNLDRVKNEPQETDSNPCSSSRLGCISDPAVENNNQRTAKRKEREKKLTVKGSSKKSKSIADETSGDGEKLPYVHVRVRRGQATDSHSLAERARREKINARMKLLQELVPGCDKISGTAMVLDEIINHVQSLQRQVEILSMKLAAVNPRIDFSLDSLLATDGASLMDNNLPSMVTPLMWPEIPLNGNRQHYQQQWQLDAFHQPLWEREEVNHNFMTPENSLLSYDSSANSAAVQPVYIVVLPSDPLSSTMRHCFLRWTKEYGDQTLELT…
>Glyma03g29750.4	MDSNSRYHVQQQHQQPNSGLLRFRSAPTANFKQQGEVAANTNGNAWEGSEPFLRFLNSGDTHDTTSSPTLREFVDNKVSNNSKPAKESSASSPLSRMNSQQGYSASMLPSRSTVTSAMMLGSMGIDQSAKSFDSNSLRQSSFPAGHFSNNISFQNGYDAMKGVGNYSGVNGNDGELSLSMNRMKNHISFSSISPSSSLGMLSPTSKMGTEGIRVTRPEDGRQGSCNGDARYYGPGFPYASWNEPSHPKRQRSSNDELLFDSQNGEPGNQVQRLSHHLSLPRTSSEMFAMDNLLQFSDSVPCKIRAKRGFATHPRSIAERVRRTRISERIRKLQELVPTMDKQTSTAEMLDLALDYIKDLQKQFKTLSDKRAKCKCINMQKSEADRVA*
>Glyma03g30940.2	MATPPPNNSLQTMLRAAVQSVQWTYSLFWQLCPHKGILTWGDGYYNGAIKTRKTVQAMEVSTEEASLQRSEQLRELYESLSGGETNAKTRRPCASLSPEDLTETEWFYLLCVSFSFHPGLGLPGTAYARRQHLWLSGANEVDSKTFSRAILAKSAHIQTVVCIPVLEGVVELGTTDKMEEDLNFIQHIKSFFIDQQHPALTAKPALSEQYSTSKPTSSSSSYPLVTANNTIPIQNIVDRGEAIILNNNTKEAELAVPNSSFIPSELMELDATLEEFRVGSSGDGSNHLDSFPTEKSMALCSAGLELLQLQLPPAPAHPPTENLAQGGTDTHYSQTVSSILQKNSRRWPESPSLNLLTDSFQSAFNKWNSGADDYQHHFHVSVASVTSQWLLKYILFSVP…
>Glyma03g31510.1	MANNPSDAPADDFLEQILGLPTFASADSGLSAADVGLAGAATQSPMMLQLSSADANAHLAGASFHAPVYQLGLSLEQGKGRFMKPDEASASGKRFRDDVVDNRAKHVFHGQPMPTTMPAAPHPPAIRPRVRARRGQATDPHSIAERLRRERIAERIRALQELVPSVNKTDRAAMLDEIVDYVKFLRLQVKVLSMSRLGGAGAVAPLVTDIPLSSVEEEGGEGARNRPAWDKWSNDGTERQVAKLMEENVGAAMQFLQSKALCIMPISLASAIYQSQPPDTSSIVKHETSPPS*
>Glyma03g32747.2	MDHDHEYPILTPSALPRQKKPSIADDDIMELLWHNGQVVVQSQNQRSLRKLPPVTNSHDASPAGPSMTREIRPLVENFNQHLFMHEGEMASWLHYPIDDDEPALDQSFGADFLYSPPTTANNSSFMQTLGHTSQLTELRPMSANPRPPIPPPRRPEQRTPNFAYFSRHNTRAAEPSVKAAARESTVVDSCDTEAAASRVSETVRSAAEGGAGVAAPSTSAGGGRSTMMYDLTMTSSPGGSSSCDEPVQVAAAEEDRKRKGREAEEWECQSEDVDFESEAKKQVCGSTSTKRSRAAEVHNLSERRRRDRINEKMKALQELIPRCNKSDKASMLDEAISYLKSLQLQVQMMSMGCGMVPVMFPGIQQYMPAMGMGVGMGMGMEMGMNRPVMPFPNMLPGSA…
>Glyma03g38391.1	MIQKMFDPSRSGMTRSSSHVASIYDNDFLELVWENGEVVVRGGSSNRSRKTNDERIHEDASINKRTRLNPLLYSLEDHFPPQRDSDMSTSHQSNGQDSCGQSSQSKLHEEFANLLKPVSIGNNHLQQCLPSSPLKKQRTVDSTQTPPTPKVNFSNFSIPAVFLKSTTHQGNSATQQTNNHSSPARMEEIIEARKVEQSVKESHGFQKQTSLTVERSTKLPTPPVDEHSEAVGHNCGVLGIHRSQGQLRCDQTSTSEALIRAKAKAYNNNANMCHEPLLASSSVCSLGASNDPNLGLRKHEDTETYLSDNDGEPEDMVKQDRDGNRVRRIRNPVVHNLSEKKRREKINKKMRTLKELIPNCNKVDKASMLDDAIDYLKTLKLQLQIMSMGNGLWPLMMLP…
>Glyma03g38675.1	MGCFHCRNFEQACTYFQAMIREGVEPDGASYTSLFHASASIAALTQGTMIHSHVLKTGHVKDSHISSSLVTMYGKCGSMLDAYQVFRETKEHYVVCWTAMITVFHLHGCANEAIELFEEMLNEGVVPEYITFISILSVCSHTGKIDDGFKYFNSMANVHNIKPGLDHYACMVDLLGRVGRLEEACRFIESMPFEPDSLVWGALLGACGKHANVEMGREAAERLFKLEPDNPRNYMLLLNIYLRHGMLEEADEVRRLMGINGVRKESGCSWIDVNNRTFVFFANDRSLSRTQEIYGMLQKLHGFPLISTLNQSHCGVMNNNTTCAVDQSSVPNNDLFELIWEKGQISVQGQSSRARVSPNCKTLPSHTPIGYANNAITTNTRMGKCGNLGAELNEIRRLV…
>Glyma03g39990.1	MQLGIFRGTHIKIFCMCLPEGERGMALEAVVYPQPQDPFGHGIKDPSYNYNNLLEGGGGNWGYADFNLEKEDRTCVPFLANQTENYPYGEWNCSPSPPSMLPQLNIASNPQSSETSNTQNNLDSSVSTPARPKRRRTKSRKNKEEIENQRMTHIAVERNRRKQMNEYLSVLRSLMPESYVQRGDQASIIGGAINFVKELEQRLQFLGAQKEKEAKSDVLFSEFFSFPQYSTSASGGCDNSTAMSEQKSEAQSGIADIEVTMVESHANLKIRSKKRPKQLLKIVSSLHGMRLTILHLNVTTTGEIVLYSLSVKVEEDCKLGSVDEIAAAVYQILDRIQQETISN*
>Glyma03g41901.1	MYFISVEEMKVDAGLGRVVWDDEDKAMLGAVLGGRALEFLMTNSVPNESVLMAVGSDEGLQKKLSDLVERPHVSNFSWNYAIFWQLSQSKSGDWVLGWGDGCCREPNEEEEEGAVTVRRRTLRVDEEEMQQRMRKLVLQKLHTTFGGEDDDNYAFGLDHVTDTEMFFLASMYFSFPRGHGAPGKCFASGNHFWLKSVSVSDHCVRSSLANSAGIQTIVLVPTDLGVVELGSVRMLPESFELLQAVKSVFSTPIPKVLVNTIRNQTHFREKLAVRKMEDNRPWNNNNVSFPNVRSNGLHVSSCWPVNSGLRQPAPRVVAELANGVRQDLRLSNSYEPQRQVQMQIDFSGGTSRPSDVEASCKEEQPSVADERKPRKRGRKPANGREEPLNHVEAERQRRE…
>Glyma04g01400.1	MLGYANPSGNLAVDGDMTVLERQRARMKWQEEQEYFSGNSFNGVFSSSSSLHVPDSIMVAADSGCALAEVVAQAQPRSINKPSAAPGLHANSSSISRTFSCPPALVDPEPKPTDSSIGKDSFKKRKTDKPHNPKVVAENENKDKRIKVGADDGESKITKCNTINTNTNNKETCTDTSNSKQNSKASEKPDYIHVRARRGQATDSHSLAERVRREKISERMNYLQDLVPGCNKVTGKAGMLDEIINYVQSLQRQVEFLSMKLAAVNPRLDFSMDDLFDKDVFPTCAANFPNIGMSSTSSDITNPAYLPFNSPQQIFQYDGLDTGINPSDVGLRRTISAPVSMPETYLQSSCFTVGFLSVFTYSLFVILVTFFSQFDLIYVCLQQMLPSSTWEGDFQNLCN…
>Glyma04g04190.2	MEQLKPEEYQMDVMTMMLQQLPQLSEPYTHTMEGFHPPEDHFYGNNTMPLADLIDNNNPHSSMPWSSSYSFTHLPSSTISFSNNNPIMLQEQQQHSPSETYEDANANPYGGEKRSSMAAMREMIFRMAAMQPIHIDPESVKQPKRRNVKISKDPQSVAARHRRERISERIRILQRLVPGGTKMDTASMLDEAIHYVKFLKTQVQSLQRASSANNNIRPLGTSTVNATGIGFPVAMSTTSNSTPYFPLPKPYQARHMENMHDRYD*
>Glyma04g04801.1	MGPGVGAFPDGERDCFGKMLANEAHYCSPQLLEEDDGNVGMQSMFCSTLDVGGNKNMFYSFDSHNSSLQYISQESSHNNSTCCGHSVFMANPEDHTNYHFGHVDHVLANSTSMDFCMIDEKNPGSFVQSDIVMKENASLNEDEGSDKSENVFPAKHLKFKRMSDHMPELKVHVEDKINSHGNGNKKPRVSKDEQHCMKNQKLDKIGNQAEEINAGSDGHSSSSYTREDDNASALNFKGKTKASKGSATDPQSLYARKRRERIDDRLRILQNLVPNGTKVDISTMLEEAVQYVKFLQLQNKLLSSDDLWMYAPIAYNGLDLVLNLNPKSSPPL*
>Glyma04g05091.1	MGGRENALGLQSVSETTVISSVSMAMPSGVVANPFLASSAWDPLVPLSQTLGGSLMVSHSEFANSAYPSVLENQGMNCDSHFVQYVSDSNFEHMALKVPSFGQTGSYDIANTGYLPNHNPSNESGMERSPINNEQSKLEGSTSEEGAAPDEHKRKRGLDYNFTFSSNKNAEGEALKDSSGKSCDDDVKEQCEKKPRVAQNSTANLCGKQLLKQKKDDSESEEGSKENFIHVRARRGQATNSHSLAERVRREKISERMRLLQELVPGCDKKTGKAVMLDEIINYVQSLQQQVEFLSMKLATVNPQLNFNVEQICSKDSHIGHGPIGGYGASISMPNPSTQFPPMPQSVLNQSFYETSYNTITALDNLGTSGWLKTEL*
>Glyma04g09580.1	MEFYDQDFLEELMTLRRETWDTNPRTEENQFFDGGSFDCFDQNSLPYLPNSSCGQEVPQTYNNDYPFSEIYGCLLDESSPQIMDSFYSTLDTPLNTPPFLGQEDYPILSMMEEEEQGLLGEELKNLELQTTCKMEPTQSSEMPVFNMGTGLERKNRSKKLQGQPSKNLMAERRRRKRLNDRLSMLRAIVPKISKMDRTSILGDTIDYMKELLEKINNLQQEVEVDSNMAGIFKDVKPNEILVRNSPKFEVERSVDTRVEICCAGKPGLILSTVNTLEALGLEIQQCVISCFNDFTMQASCSEESEQRTMLSSEDIKQALFRSAGYGGRCL*
>Glyma04g10630.1	MALEAVVFPQDPFTYGCDKDYLYSLVEHNYGNFQAAEEEKVLLGIINNNIEHNFHANWDSSSTSMLQNVKEQQWDSHSSPEACTVDQSMTTAPFPPPPPSSSVEATVTATSRRKRRRTKSAKNTEEIENQRRTHIAVERNRRKQMNEYLAVLRSLMPSSYVQRGDQASIIGGAINFVKELEQLLQSMEGQKRTNQAQENVVGLNGSTTTPFAEFFTFPQYTTRGRTMAQEQKQWAVADIEVTMVDSHANLKVLSKKQPGQLMKIVVGLQSLMLSILHLNVSTLDDMVLYSISVKVEDGCRLNTVDEIAAAVNQLLRTIQEVTFS*
>Glyma04g34080.1	MSSRRSRSRQTSSSRNITDDQINDLVSKLQQLLPEIRDRRSDKVSASKVLQETCNYIRSLHREVDDLSERLSELLATTDTAQAAIIRNLLMQ*
>Glyma04g34660.1	MDPPLISDSTFSPAYSLAEIWPGMPHFPDHSHLTATAPTKGKDSTAADEVLSSTTTANLSNNDSGSNKRMKVGGSSFENDGFKAEAEASSVGGNKSSEQSNKPCEAPKPDYIHVRARRGQATDSHSLAERARREKISERMKILQDLVPGCNKVIGKALVLDEIINYIQSLQRQVEFLSMKLEAVNSRMNTNPTIDGFPSKDVGTQPFDIAGMVFGSQAARGYAQGSSHPGWLHMQIGGGFETT*
>Glyma04g35380.1	MKKRVASTSTESSKLDRKTIEKNRRIHMKSLCHQLSSLIPPNLKPAKSKLMLGQRDQLDLAARYIKHMNERIEKLKRQKEQVMSNNDDRKMFNNNVESKLPIVELRDLGSSIEVMLVSGLNKAFMLYEVISVLEEEGAEVVTASFSTVGDKIFYVVHAQVKISRVGVETTRAYNRLQEFIAPPEIWPEDV*
>Glyma04g37690.1	MAAFSYQYHPFLVDPAFFPNNLNTPSPPPHQFQQLPHETSSFNVTNQETSCVDQSSKITISDNEPSVTENLSPQSSMVVDKLETGEQVTQKVNTPVEKKRKTRNGSSLTSNPQSKDAATERKNKKQRKGNGGLKEEDKAKEEKKEQRKCPEEPPTGYIHVRARRGQATDSHSLAERVRREKISERMKVLQRLVPGCDKVTGKALMLDEIINYVQSLQNQVEFLSMKLASVNPMFYDLATDLDTLLVRPEKLNSMASPSPPLPSVSHCNSPNNQATTFADTTTMTPTNIFHIASDYLLDNSVSFFLQGQRSNVFSEEDTGSHFWDAEDQRQKFLHPCGFSNNLCSFH*
>Glyma04g37750.2	MMSRINNSLVWMDEPEAENTASASWARNSKPNNNNIIITTGTTTTTGFVETSNDLGSLCAFKPMLDVDDEWYNNITNHHHHHQDMAFDPDNLLLHPSAVDSSSSCSPSHLQFFLPPNPKLNPFDMGFLDPQASSSLPLLASETTHFTPPQTSTTTAFAGFQSLQEGSSNPLFLNRSNILRPLESLPPSGAQPTLFQKRAALRKNMNMSDNKKRKEKDEVVVEDVSFDGSGLNYDSDDLTESNYNDAKEKNGGGGVSSNANSTVTGLDQKGKKKGMPAKNLMAERRRRKKLNDRLYMLRSVVPKISKMDRASILGDAIEYLKELLQRINDLHNELESTPVGSSLTPVSSFHPLTPTPPTLPCRIKEELCPSSLPSPNGQPARVEVRLREGRAVNIHMFCG…
>Glyma04g39210.2	MDINESITSTFSNVVNSTWNHEKMGTEEHNIILHDHHQIPKGVGIWPHYNYPLHNIQPSSSSNVAPSSSNFLTDILGVHFEEEEDEEEEELGAMKEMMYKMAVMQPVDIDPASVRKPKRRNVRISDDPQSVAARHRRERISEKIRILQRLVPGGTKMDTASMLDEAIRYVKFLKRQIRFLQSTPPPPINCNVGAAPNSEYYWPFAPNMLHSSTTTFIDMPVIGMEFNTRSHGHAGDSIHLRQS*
>Glyma04g41710.1	MDDSLCDIFDDKEFGSEHFGGDDLFAILESLESDFTDFPPPINEEAVVAAVSKDNNEDVSRLVSQKSTSSSAPLDSETELETSSKTKRQKLTPTTPEEANPDGQQKMSHITVERNRRKQMNEHLTVLRSLMPCFYVKRGDQASIIGGVVDYISELQQVLQALEAKKQRKVYSEVLSPRLVSSPRPSPLSPRKPPLSPRLNLPISPRTPQPGSPYRPRLQAQQGYNNIISPTMSNVSLDPSPTSSANSSINDNINELVANSKSPTADVEVKFSGPHVLLKTVSQRIPGQAMKIITALEDLALEIVHVNINCAADDTMLNSFTIKIGIECQLSAEELAQQIQQTFC*
>Glyma05g01590.1	MEPLLFNDSTFSSANPSLSEIWPSHFPSDHTPRKRRLSPSSDSASNKHIKLSAPESQDQNGALKVGEVDATSVAGNKLPQQTPKPSSSEQAPKQDYIHVRARRGQATDNHSLAERARREKISERMKILQDLVPGCNKVIGKAFVLDEIINYVQSLQRQVEFLSMKLEAVSSRLSMKPTLECFPSKEVCTQAGIIFGSQPAKGYAQGSQMGWLHMQIAGGFEKAT*
>Glyma05g02110.2	MKKPNTSTSGSPKLDRKTIERNRRIHMKSLCFKLVSTIPSNDLKPTKDMLSQQDQLDLATTYIKRLKERIEKLKGEKEKIMNMMMSSNQNNNSIFNIGSQLPLLEIKDLGSGIEVMLISGLNKNFMLYEVISVLEEEGAEVVTANFSTVADKIFYTVHAQVKISRVGVEPTRVYQRLQELIAPLEIWEYIP*
>Glyma05g07490.1	MELPQARPLGTEGRKPTHDFLSLYSNSTAQQDPRPPSQGSYLKTHDFLQPLERVETKASAKEEATDEISSVVQKPRSPSVEHLLPGGIGTYSISHISYVNNNNNNNQRVPKPETSSLYGRQATSTDRNEENSNCSSYTSSGFTLWEESSGKRGKTGKENNAGEKPSLGESAAKLGQWTTTERTSQSFSNNRHGSFSSRSSSQTTGLKNQSFIEMMKSARDSAQNEVLESEETFFLKKEPSSNTQRAELLVKVDGKSTDQKPNTPRSKHSATEQRRRSKINDRFQMLRELIPHSDQKRDKASFLLEVIEYIHFLQEKVHKYEGSFQGWSNEPERLMPWRNNDKPAESFQPRGTDNGSSPSPTIPGSTQNVESGLSTATTSKTMDHQAGKMNKAFPIPIPS…
>Glyma05g19920.2	MDVDIVKTSSNNNNMDVMAMMMQMEKFPELFCDPFYTTSYQETDLLSSGSSSTTSASTLFNNNSIVTTTPPPTTTLVDPTPSNVVQFSKIDDLFQHQHQQQPMSQSLQPYPSEKKNSMAAMREMIFRIAVMQPVHIDPESIKPPKRRNVKISKDPQSVAARHRRERISERIRILQRLVPGGTKMDTASMLDEAIHYVKFLKKQVQTLEQAGANTSPHSNTNSPNNHVVGAAGFPLGMSSNYSNNSSVNYSSLLMKGGCQPCQMFGSTSKQLLS*
>Glyma05g23291.1	MMQISSTMYMPEFGMEDPTLFHQYPMDNSVLFQLEDLDFESFSASPKNSSSPKRFNSESTQNSSLTQNPEQYSVTPPRPTKQNKTVSTTWSAYNTHDMMAPKASSSSSSKIISFENSNASSVTSQQLYNVDAASKVKKPKSETGYGENLDFAAAAASQSVYDNNSFLDHYDTREKKAAASLTRNPTQAQDHVISERKRREKLSQRFIALSAIIPGLKKMDKATVLEDAIKYVKQLQERVKTLEEQAVDKTVESAVFVKRSVVFAGDDSSDNDENSDQSLPKIEARISGKEVLIRIHSDKHSGGAAAILRELEKHHLTVQSSSFLPFGNNTFDITIVAKMNMDYCFTAKDLIRSLSRCLRQL*
>Glyma05g23330.2	MEESWTSCLCDMEPDDYSFIGQSDIKVDDVNGCLVSPHDVATALLEKNQQSLFSRESHSSAAESGLERPFKLPKREQLSQKIASSSTPSSYILSFDNMNPPTIKVESASKPGTKVVNLEKALPSKNEPTRPQENKKMGSFARSSHHTQDHIIAERMRREKISQQFIALSALIPDLKKMDKVSLLGEAIRYVKQLKEQVKLLEEQSKRKNEESVMFAKKSQVFLADEDVSDTSSNSCEFGNSDDPSSKANFLSLPEVEARVSKKNVLIRILCEKEKTVLVNIFREIEKLHLSIIYSSALSFGSSVLDTTIVAEMEDEFNMGVKELARNLRVGLMQFM*
>Glyma05g23530.1	MMEELNKPMDGSATSWLSDLEMDDYNLFPDECPLNLNLFDDQEFLSQDIASALQEQTQTLQQSLSSECPSKTVSNSSTDETTFDFERPAKLLKTTTSSSCCNSDSSTITKSLSPKLSPSSSFSSFQSQILSFDNPNPTSSSNTTTQFYGFDCTLNPTQNEMVSVSVPNMRKPRFPTQTAKGSPKNQNFETKTSHGKRSPAHAQDHIMAERKRREKLSQSFIALAALVPGLKKMDKASVLGDAIKYVKELKERLTVLEEQSKKSRAESVVVLNKPDLSGDDDSSSCDESIGADSVSDSLFEVESRVSGKEMLLRIHCQKQKGLLVKLLAEIQSHHLFVANSSVLPFGDSILDITIVAQMGESYNLTTKELVKNLRVAALKILS*
>Glyma05g26490.1	MHEQTGCFDPNTMGESVPFLKDNFPQTLPPSPIVVGNTTNSNNNSLEQNLRLSVEELSYNHYYPQHQEDHVSTYVSGVTATSIEIPHPQHLGLNMGNSYINNNNNMDNHLVQEVIDAYPYQLSTWDPATVQELQDIAYANHTEQQQQQQQNEQQFQQIETQNCSQSYNNPSSILDPPYPSPDLLNLLHMPRCSASSLLTNPSICLTNPTQNTPNFQNPMAFLGDLTIGSENTSASSVLYDPLFHLNLPPQPPALRELFQSLPRGYSLPTNSRNGSLFAGGDEMEGDGSQLDMGVLEFNRVTPSVGKGRGGKATKHFATEKQRREQLNGKYKILRNLIPSPTKIDRASVVGDAIDYIRELIRTVNELKLLVEKKRYAKERYKRPKTEEDAAESCNIKPFG…
>Glyma05g32410.2	METNTSAFTNVNSTWNLEKMETNEQQNDEHNIILQVQDPMGSGIWPSNNYHNLLQMHQTPNTTTLSIIAPPPSSSGFLGDILGVHNLEEDEEPEEELGAMKEMMYKIAAMQPVDIDPATIRKPKRRNVRISDDPQSVAARHRRERISEKIRILQRLVPGGTKMDTASMLDEAIRYVKFLKRQIRLLQSIPQSSNPPQCIGVATTSHHASTLLLAPSCDWPFAPNVLPSSTAATASMDMSAGLGFDVGHAHACDGSSSFNHHEVISE*
>Glyma05g35060.1	MAEFTADLQSLRFPFLDIDNMEMQNLMMPFSCESFLGSPEAEFAGNLEENFPDHNEVPVLVPIINSVKNEIHEGQKRKATDIWEPSSANSTPAVFESGSKTKNSCGRGKRVKRNMIEDKKPNEVVHVRAKRGQATDSHSLAERVRRGKINEKLRCLQNIVPGCYKTMGMAIMLDEIINYVQSLQHQVEFLSMKLNAASTYYDFNSESDVLETMQRARASEVKELDRYVREECEGVSCFEPTWSWPL*
>Glyma05g37770.1	MVPENLKKQLALAVRSIHWSYAIFWTDSTTQPGVLSWGEGYYNGDIKTRKTSQGVELNSDQIGLQRSEQLRELFKSLKTVEVSPQTKRPSAALSPEDLTDAEWYYLVCMSFIFNIGQGLPGRTLAKGQSIWLNNAHSADCKIFSRSLLAKSASIETVVCFPFREGVIELGTTEQVSEDLSVIERIKTSFLNSLHVDVPNKSVATLKSRKQEDLSYVAFDHNDYNVESIPEVGYEIANTTSPNGSSNAIQANQPLDDTLMVESITNGTSQVQNWQVIDDELSNCVHNSMNSSDCISPTFASLENIASAPKCNNPSDPCARDFQKCNNPKMTLVDPRSDEWHYQRVISTLIKNTDQLLMGMHLQKFPQASSFVSWRKGEPMDSQWPRAGTSQKLLKKVLFE…
>Glyma05g38450.1	MAAFSSQYYHSFVVDSACFSITPPIINTSSNFLPSPHYLHNNNIQETSYSVTDNKETSCFEQSSKVTISDIELSVVKNHSPETSMVVDKLEKGEQVTQKVVTRMEKKRRARNGSSSSDPLSKESTEGGKKKQKKPKEVTKDKKIGAEDPPTGYIHVRARRGQATDSHSLAERVRREKISKRMTTLQRLVPGCDKVTGKALVLDEIINYVQSLQNQVEFLSMKLASVNPMFFDSAMDLDTLMVRPDQKLSNIASPSPLPCVAQFRPHQAIAFADTITTPTTTTNSFPTANNDGYLLDYSSSLFLQGHRPNIFEDNGGQFWDVEDQRQKFLHPYRFGNNSGSFN*
>Glyma05g38530.2	MMSGWMQDTAEEQNSASASWPNSNANNELSCVSLCAYKPISSQIHEAEWRHVPNNITHTNVAASDNYNLLQQPLHPTNLNFLTPKPTFYPLEMSSDVGFLDPQASFTSKTDGDVFLSSNNNLLTLPNMSSSMCVVSPQPQQQGSVVGFSGFKNIMGSDHDHVVEGSRKALLLSCRSSILRPLESLPPSGSQPTLFQKRAALRKNLAVADDNCKGKKSEVLIDSKKRGTCNNVGEGVEGGSFDGSGLNNYDSDEISDDNNKMEEISARNGGNSSKANSTVTGSGVDQKGKKKTGIPAKNLMAERRRRKKLNDRLYMLRSVVPNISKMDRASILGDAIEYLKELLQRISELHNELESTPAGGSSSFLHHPLTPTTLPARMQEELCLSSLPSPNGHPANARV…
>Glyma06g01430.1	MLHCANTSGNLAVAGDMTVLERQRARMKWQEEQGYFSGNSFNGVFSSSSLHVHDSIMVAADSGCALAEVVAQAQARSTNSSSISRTFSCPPALVEPESESKPKPKPTDSSVGKDGFKKRKPDKPHHPKVVAENDNKDKRIKFGSDDGESKITKSNTTNTNTNNNKETCAETSNSKASEKPDYIHVRARRGQATDSHSLAERVRREKISERMKYLQDLVPGCNKVTGKAGMLDEIINYVQSLQRQVEFLSMKLAAVNPRLDLSIDDLFDKDVFSTCATNFPNIGISSTSDISNPAYLQFNSPQQIFSYDGLDPSDMGLRRTISAPVSMPETYLQSSCFTQMLPSSTWEGDFQNLCNFDFDQARATSFPSQLLSGNYKSVPCRTTFFLSLLS*
>Glyma06g04380.2	MEQQHMDMMTMMMLQHLPEFSEPYTHTMEGFHPPSEEFCGNNNNNIRNTMQLADLIDNNNPLSPIPWSSSYSFTHLPASTTEISFSNNSHPTTPIMLQEHEQQYEGANANPYGGEKRNSMAAMREMIFRMAAMQPIHIDPESVKAPKRRNVKISKDPQSVAARHRRERISERIRILQRLVPGGTKMDTASMLDEAIHYVKFLKTQVQSLERASSANNNIRPLNAAGQIGFPVASTPYFPLPSKPYQAPNMDNMHDTYH*
>Glyma06g05181.1	MGDLENALGLQSVSEMTVSSASMAMPSGAANPFLSSSAWDPLVPLSQTFGGSLVVSHSEFAHSAYPFVMNCDSHFVQYVSDSNFEHMALKVPSIGQTGCYDIDNNIGYLPNHNPSNESGIERNQLNNEKSKHEDSTSEEGAAPGEHKRKRGLYYNVTFSSNKNAEGETLQNSSGKSCDDVKEQCEKKPKFAQNSAANLCGKQLLKHKKDDSESEEAPKENFIHVRTRRGQATNSHNLAERVRREKISERMRLLQELVPGCEKITGKAVMLDEIINYVQLLQQQVEFLSMKLATVNSIEF*
>Glyma06g09670.1	MEFYDQDFLEELMTLRRETWDTNPSTEENQFFSNAWSFDCFDQNSLPYLPNSSCGQEVPQSYNNDYPFSEIYGSLLDESSPQIMDSYYGTLDITPLNTPPFLGQEDYPLSMMEEEDPGFLGEELKNLELQTTCKVEKTQSSEMPAFNMGTGLERKNNRSKKLQGQPSKNLMAERRRRKRLNDRLSMLRAIVPKISKMDRTSILGDTIDYMKELLEKINNLQQVEVDSSMAGIFKDVKPNEIIVRNSPKFEVERSVDTRVEICCAGKPGLLLSTVNTVEALGLEIQQCVISCFNDFTMQASCSEELEQRAMLSSEDIKQALFRSAGYGGRCL*
>Glyma06g10470.1	MALEAVVFPQDPFAYGCNKDYLYSLVGATPNYGNFQAAEEEKVLLGIINNNIEHNLYANWDSSSTSMLQNVKEQQWDSHSSPEACTVEQSVTTPSFPPPPPPSSSVEATVTTTSRRKRRRTKSAKNKEEIENQRMTHIAVERNRRKQMNEYLAVLRSLMPSSYVQRGDQASIIGGAINFVKELEQLLQSMEGQKRTNQGKENVVGLNGTSRTTTTTPFAEFFAFPQYTTRGTTMAQNNQEQKQWAVADIEVTMVDNHANLKVLSKKQPGQIMKIVVGLQSLKLSILHLNVSTLDDMVLYSVSVKVEDGCLLNTVDEIAAAVNQLLRTIQEVTFS*
>Glyma06g13081.1	MDDNSLCDIFDDKEFGSDHFGGDDLFAILESLESDFTTDFPPLINEEAVVAAAVSKDINNEDVSRLVSQKSTSSSAPLDSETELETSPKTKRQKLTPTTPEEANPDGQQKMSHITVERNRRKQMNEHLTVLRSLMPCFYVKRGDQASIIGGVVDYISELQQVLQALEAKKQRKVYCEVLSPRLVSSPRPSPLSPRKPPLSPRLNLPISPRTPQPGSPYRPRLHQQQHGYNNIISPTISNVSLDPSPTSSANSSINDNINELVANSKSPTADVEVKFSGPHVLLKTVSQRIPGQALKIITALEDLALEIVHVNINCAADDTMLNSFTIKIGIECQLSAEELAQQIQQTFY*
>Glyma06g15730.2	MDTNQNITTTGNHENMGRDEHNNIILHDHHHHNQIPTPHYNHHPLHIVQPSSNVAPSFVSDVLGVVHFEEEDEDEEEVEEELGAMKEMMYKMAVMQPVDIDPASVRKPKRRNVRISDDPQSVAARHRRERISEKIRILQRLVPGGTKMDTASMLDEAILYVKFLKRQISSITNTNASMDIPVIGMEFNTRGHGHAGDASSIHL*
>Glyma06g17330.2	MMSRINNNGVAWMGEREDENSRNHNIIPTDTTTTNTGFVETTNNDLGSLCAFKPMLDVDDEWYNNITNHHHHHHHHHDMTFDPDNLLLHAATAVDSSSSCSPYFFPPNPKPPFLVNPFDMGFLDPQASSSPSLPLLPESTHFTPPHTTTTAFAGFQSRLQESGSSKSLFLRPLESLPPSGAQPTLFQKRAALRKNMEGSDNNKKKRKEKEKDEEVEDLSFDGSGLNYDSDDLTESNYNNVSEGNTGKNGGVSSNANSTVITGLDQKGKKKGMPAKNLMAERRRRKKLNDRLYMLRSVVPKISKMDRASILGDAIEYLKELLQRINDLHNELESTPVGSSLTPVSSFHPLTPTPPTLPSRIKEELCPSSLPSPNGQPARVEVRLREGRAVNIHMFCARKP…
>Glyma06g17420.1	MAAFSYQYHPFLVDPAFFPNNLNTPNSPPPPLPSQFQQLPHETSSFNVTNQETSCVDQSSKITISDNEPSVTKNLSPQSSMVVDKLETGEQVTQKVNIPVDKKRRTRNGSSFTSNPQSKDTATEGKNKKQRKNNGGLKEEDKAKEEKKDQRKCPEEPPTGYIHVRARRGQATDSHSLAERVRREKISERMKVLQRLVPGCDKVTGKALMLDEIINYVQSLQNQVEFLSMKLASVNPMFYDLATDLDTLLVRPEKLNSMASPSPLPSMSHCNSPNNQATTFADTTTMTPTNIFHTTSDYLLDNSVSFFLQGQRPNVLSEEDTGSHFWDAEDQRQKFLHPYGFSNNLCSFH*
>Glyma06g19490.1	MMKKRVASTSNESSKLDRKTIERNRRTHMKSLCHQLSSLIPPNLKPVKPKLMLGLQDQLDLAARYIRQMTERVEKLKRQKEQAMSNQSNDGRKMFNNNVESKLPILELRDLGSGIEVILVTGLNKTFMLYEVISVLEEEGAEVVTASFSTVGDKIFYVVHAQAKISRVGVETTRVYNRLQEFIVPPEIWPEDV*
>Glyma06g20000.1	MDPPLITDSTFSPAYSLAEIWPGMPHFPPPFPHPSSADHSTLTDLTATPRKRKDCSSSSSSASAADEDDCSKVLSSTTTATANLSNNDSGSNKQMKLGGSSVENDGFKAEAEASSAGGNKSSEQSNKPCEAPKQDYIHVRARRGQATDSHSLAERARREKISERMKILQDLVPGCNKVIGKALVLDEIINYIQSLQRQVEFLSMKLEAVNSRMNMNPTIDGFPSKDVGTQPFDIAGMVFGSQAARGYAQGSSPPGWLHMQIGGGFERTT*
>Glyma06g20400.1	MSSRRSRSRQTSSSRNITDDQINDLVSKLQQLLPEIRDRRSDKVSASKVLQETCNYIRSLHREVGDLSERLSELLDTTDTAQAAIIRNLLMQ*
>Glyma06g21495.1	MFPVSMSNYDRISELIWENGQLSIHGLGGLQPTNPTQEKPISSGAHDTLESIVQHATFQRYQPSKFTREEGHAPTSNSKNNNSIGAPYYGGEVQGVLSSTRKRTWSNANNSMLEECDILSGCASAGATFCRDNDTTMMTWVSLDQSGRSLKTMEEDSACHCGSEIRDNQDDRDSKAEVGQSNSKRRSRTAAIHNQSERKRRDRINQKMKALQRLVPNANKTDKASMLDEVINYLKQLQAQIQMMNMTSMPQMMVPLAMQQQLQMSMLARMGVAGLGMGMGMNMAAAAQTAGGPIRSLPQFIQPTTTTVCAPPPATAPVFVAPSFMMPPSMIQAPPKPQQLPASSASIASIHLPHPYSAAGLTQPINMDILSNMAALYQQQISQNNHQALSSSMPQPHHE…
>Glyma06g22790.1	FQMLRELIPHSDQKRDKASFLLEVIEYIHFLQEKVHKYEGSFQGWRNEQEKLMPWKKNNDKPAESFQPCGTDNGSSSSSALLFASMVDEKNITISRTIPPSTQNVESGLGTI*
>Glyma06g35330.1	MALETLASNEFSNFIIYDTISATPFSSHGSPEASFLESLVNYQEHDPAFDNSALRTRNHQAGEQESVGRRQNVVGVQVQGRKKRRRKPRVCKNKEEAETQRITHITVERNRRKQMNEHLVVLRSLMPESYVQRGDQASIVGGAIEFVKELEHLLQSLEARKLQLLHQEVVQANENTAISKLMQPPFAQFFSYPQYTWSQTPNKYTSKTKAAIADIEVTLIETHANLRILTRRNSPGQLTKLVAGFQTLCLTVLHLNVTTIDPLVFYSISAKVEEGFQLCSVDGIATAIHHLLARIEEEASLCS*
>Glyma06g41620.1	MVSRENTNWLFDYGLIDDIPVPDATFGVNSSAFTWPPNALNASSNVGVEIDGSLGDSDSLKESGSKKRVRSESCAASGSKACREKLRRDRLNDKFVELGAILEPGRPAKTDKAAILIDAVRMVTQLRGEAQKLKDTNQGLQEKIKELKAEKNELRDEKQRLKAEKEKLEQQLKSLNAQPSFMPPPAAMPAAFAAQGQAHGNKLVPFISYPGVAMWQFMPPAAVDTSQDHVLRPPVA*
>Glyma06g43560.1	MEMEDFLWGGGIDEDVTKRKSDGFEGSNGVIGSGWCGSSFSLVLDRERGELVEEPVRLEKKGVSTERSIEALKSHSEAERKRRARINAHLDTLRSVIPGAMKMDKASLLGEVIRHLKELKKNAAQACEGLMIPKDNDEISVEEQEGGLNGFPYSIRASLCCEYKPGLLSDIKQALDALHLMITRADIATLEGRMKNVFVIISCKEQNFEDAAYRQFLAVSVHQALKSVLNRFSVSEDILGTRKRRRISIFSSSSLEDFL*
>Glyma06g44660.2	MDQLGIIQPSSSTKVERRLVEKNRRNQMKILCNKLNSLLPSYNPKEALPLPDQVDEAINYIKSLEAKVKMAQEKKECLQGIRKRSRDCFSNNSTNFAATSAGFPKSPQLEIHEVGSSLQVVLTCGLDHQFIFSEIIRMLHEENIDVRSANSSLAGDSMLHVVHAEIPQSLLQFGATKVSQRLKRFVNGSCSDVETQPELWDFEIGTDDMWGLYILQGCILPNVV*
>Glyma0732s00200.1	MECISNPTPCEGSSSSSKHSNKSNKEKKGVRKSNKGGGGGGVRLSTDPQSVAARERRHRISDRFKILQSMVPGGSKMDTVSMLEGAIHYVKFLKTQILLHQALIDFVDVDHHESPLFLPSEYNNFPDEHSISLQQNPSSSVSVHSHHNQQSLPQLPLAQCYFQGEEDFNTFDAMPL*
>Glyma07g01611.1	MDGLSWDASQLWGTIQQPPVFGGGYSMPLNVLNQIQEMQKAQTGHVFSNSERAIYQSAGATTTSSEIMDVMQKQDKNLSQHVSTMPVKPGAGASWGETLTSQSYPSLSVNGPHSMNLISNYTPDFNMAHHQQLVNGSQNGKGGCSLEPFDCLISATNSNTDTSVEDDDGISMILSDCGNLWNNFSYGSVASTGESESNASNGRNKDMQCPVNEVDETVSQTVESEANCSKRSHDQSKMIQVGDSCFSIVQNSSPIEEGGFRLISDNPPECKKPRWDMSSSSNNINFQQPNSSISSSIEEPDPEAIAQMKEMIYRAAAFRPVNFGLEVVEKLKRKNVKISTDPQTVAARHRRERISEKIRVLQKLVPGGSKMDTASMLDEAANYLKFLRSQVKALESLGN…
>Glyma07g03051.1	MGEPCQQYWFSDMEIRDFDFFNQSQNHKIGSLDRDEDRIFREIMMHQPVFSSDSDTHSPKILSKSIHGGDSGYNTYTALANNKSSNSNLVMKSNSSNFIFSSQHAPPEKPSTATVASPTAYILSFGDSTLVAATRQNYGGKQPYHEEVVVGSGGVCLPSKGVSEKHDVEPTTANQTTKRSRSSAETLDHIMTERKRRRELTERFIALSATIPGLKKIDKATILSEAITHVKRLKERVRELEEQCKRTKVESVSFVHQRPHITTDKGTTSGAMNSDEWCRTNEALPTVEARVFKKDVLLRIHCKIQSGILIKILDHLNSLDLSTISNSVMPFGSSTLDISIIAQMGDKFKVTMNDLVKNLRLALLQSSEVQ*
>Glyma07g03060.1	MEESWENWHLHMETGCENDFLGKCHGTDDDEFFRDILQQPPPAAFSSESESDHSFLAVQNTSSIPNDGAVLSPRNYLVKSSSSNSLVSQNASKRPRRLSSPRTYILSFDNSTMVPATPETRPRSSNNSPLPAKRALESPGPVARRPNQGAKKIRTSSQTIDHIMAERRRRQELTERFIALSATIPGLNKTDKASVLRAAIDYVKQLQERVQELEKQDKKRSTESVIFIKKPDPNGNDEDTTSTETNCSILPEMEARVMGKEVLIEIHCEKENGVELKILDHLENLHLSVTGSSVLPFGNSALCITITTQMGDGYQMTVNDLVKNLRQLFSKSHVLSDSDPY*
>Glyma07g03081.1	MLSSLPDMMEDSWENWLSHLGMNDDFSCTNAVSSEEMVRLNNDSSNVVAAIGPKVEYTDSYLKSSEEKLGSCYWRKRGVENHELEAKARDNERGTKRARTSSETQYHVMSERKRRQDIAEKFIALSATIPGLKKVDKATVLREALNYMRQLQQRIAVLEKGSNNKSIKSLIITKSRLCSASCETNSNEVLPQVEARGLEKEVLIRIYCEKRKDIMLKLLALLKDVHLSIASSSILQFGNSILNIIIIAQMSEKYNLTVNDLVKTLKQIF*
>Glyma07g05500.1	MERLQGPLNSCFFGDPLEVNCLDQVLVDEESLRLEEEEQFLISSLEDNMPFLQMLQSVESPQFFPLKEPNFQTLLRLQHMKKPWEGIAYIPRMEAQVQAALELESCVTHDMLEMQSPVKSESNELQHPLSISCFEKVNYECNQEPQKVSQTCPKSQPAATRERRKRKRTRPSKNKEDVENQRMTHIAVERNRRRQMNDHLSVLRSLMPPSYIQRGDQASIIGGAIDFVKELEQLLQSLEAQKRMRKNEEGGGGSSSSTMLCKPPPPSSLSSPHGYGMRSSTSDEVNCGDEVKAENKSEAADIKVTLIQTHVNLKIECQRRPGQLLKVIVALEDLRLTILHLNITSSETSVLYSLNLKIEEDCKLCSASDIAEAVHQIFSFINGS*
>Glyma07g05740.1	MEDLIISPSSSSSLVSLPHENPTPTPTLLQKLQFLLQSQPDWWVYAIFWQASHDDNGNLYLSFGEGHFQGTKETSPKSLTIPTKKFMRAPTNDTNNINDAEWFYVVSLTRTFAVNNNASSSSSSLPGKSFALGSVLWLNNMHELQFYNCERSNEAQVHGIETLICIPTQNGVVEMGSYDTIKQNWNLVQHVKSLFITPPDPVPVEILDDHTISFADIGIVAGVQETKKRRINQTQTQKPPRKNDNYVNSEHSDSDCPTLPTATTPTTSEPKKRGRKPILGRETPVNHVEAERQRREKLNHRFYALRAVVPNVSRMDKASLLSDAVAYISELKAKIEYLESQQPRDSSKKVKTEMTDTLDNHSTTTISTVVDQSGPEPRLGPSPLGLEVDVKIVGPDAMV…
>Glyma07g06090.1	MKIEVGLGGVWDEEEKATVMEVLGRGAFDYLVANSVSNENLLMAFGCGENMQNKLSDLVERPNSSNFSWNYAIFWQISQSKYGDWVLGWGDGCCREPREGEEGGGEVRRVRVVFDDDDEKVQRMRKGVLQKLHMTFGGSDEDNYAFGLDRVTDTEMFFLASMYFSFPRGLGGPGKCFASGKHLWVSDVLKSSFDYCVRSFLAKSAGIQTVVLVPTDFGVVEMGSVRMVGESFELLQAVKSVFSAQASSLLVPHMVKPIAPLDLVREKRDGSESANALLSGLAIGDKNKNINNNSRVEGIGVPKIFGQDLNCVTQFREKLAVRKMEERPRPWGGHPPNVNSIGFPNGVQGSSWGAGQVVRHLGPPEMLAPRLASSGTLPKLANGARHDFVHNNFEQQRPV…
>Glyma07g10311.1	MAEFTENMQLQSNIRPSQFPFLEIDPSMELLNQFLGMNQHVLENSNLIPMHNLVPFSCDTFLGPQEPECPGNLEENFPAHVNHNALPISLPIFQAENEIHEGKKRKSMDLPETSSANSTPAVSESGSKIKHSSGRGKRVKSNVTEEEKAKEVVHVRARRGQATDSHSLAERVRRGKINEKLRCLQNIVPGCYKTMGMAVMLDEIINYVQSLQHQVEFLSLKLTAASTFYDFNSETDALETMQRARASEAKELGKYKKEGYGGVSFFQPAWPL*
>Glyma07g13406.1	MDEPWLKWVSILDTNDYHLSTECDMNSVEEPLEGENSVDPGELSWENHSPNSYLTKERTTLLSNSSSLEEINTSFDMTSLKQHASPQKPKSCILSFEDSTSVPITSKKTCQLYHGEHSKETQEELPNRKPLKRDTSFDHIMAERKRRENISRLFIALSALIPGLKKMDKASVLYNAIEHVKYLQQRVKDLEKDNKKRKTESVGCFKINKTNVADNVWACDDKPIKICPKVEARVSGKDVVIRVTCEKQKNILPKLLAKLEAHNLSIVCSNVLPFGNSALSITSIAKMDHEFSLTVDTYDLVKTLTGELLECSKMQR*
>Glyma07g13423.1	MEESPERWLRFLEMDECNLFGHMHSLVEVFKGENLVQQEKSCKSHPCDSNITKESTTILLRNPINDSSSLEKNPGFDNRSSLKQHASQDEPLFSSSSMPYTLSFEDSTAVPYVLNKTCQCYHGENSKETQEEPKNNRKSKRGRSSSEIQDHIMSERKRRENIAKLFIALSAVIPVLKKTDKASVLKTAIDYVKYLQKRVKDLEEESKKRKVEYAVCFKTNKYNIGTVVDDSDIPINIRPKIEARVSGKDALIKVMCEKRKDIVAKILGKLAALNLSIVCCNVLPFANSALNITCIAQMDHEFTMTLDDLVKILTEDLFDCCN*
>Glyma07g13511.1	MEDSWQNWISSLEMGDDNSNGQSHINSLDQDKLLTGIVLEPEPPNFSFHQSVHHHHSSTMSQNNHHHSNNNVLVPTTSTMGSSTLSYDEDASFDERHGKMLKCNSSNSITISQDIVANSQIPSKSTFILSFENSTVEPALHDRPNYNNSPKHFEATCSSLLSSEITLNSDYIITKSEAKQGAKKHRTSSEIKDHIMAERKRRRELTERFIALSATIPGLKKTDKAYILREAITYMKQLQERVKELENENKRKTTYSRIFIKKSQVCSREEATSSCETNSYRSTPPLPQVEARVLENEVLIGIHCQKQKDIVLKIMALLQSFHLSLASSSVLPFGTSTLKVTIIAQMGDKYGMAVNDLVKTLRQDLLKSHDIQKSYSKECQI*
>Glyma07g18651.1	MECINNPTSCEGSSSSSKHPNKSNREKKGVRKSNKGGGGGVRLSTDPQSVAARERRHRISDRFKILQSMVPGGSKMDTVSMLECAIHYVKFLQTEILLHQALIDFVDVDHHESPLFLPAEYNNFPDEHSNISLQQNPSSVSVHSHHHQQSLPQLPLSQCYFQGEEDFNTFDAIMPP*
>Glyma07g26910.1	MDQRKLRDSSNSKPASDAAPQHVTLTSNRFRNSQAAVREREKEKGEGENEDPSAARKVLKADREKLRRDRLNEHFQELGNALDPDRPKNDKATILTETVQMLKDLTAEVNRLKTEHKTLSEESRELMQEKNELREEKTSLKSDIENLNVQYQQRVRIMFPWSAIDPSAVISQPYSYPVPIHIPSAPISIHPSLQPFPFFGNQNPGHIPNPCSMYVPYTTPTSHPPVEPPSMMYASTSHASNQKESGSKSPGHRRSSGAERSSETDDVVTELELKMPGSSSTQQGCTSGGRKGKMKDRTIIGGSASSQYSSSLGLQDSSNSVGDIPKTDN*
>Glyma07g30420.2	MEISSIRGLPDDMEQEIMEDATFLHQWHLSSIDDPNLLPIAAAFGETLQHHAFSTYPNFNPKTSMETTLADDERGTKHHRNISLNPNSKSAQTSSETQFVSFPNLFSFVDSNHTTPPPDTISQGTLGNHNNYVFKACQEAKKTGKRYKHSQPQDHIIAERKRREKLSQRFIALSALVPGLQKTDKASVLGDAIKYLKQLQEKVNALEEEQNMKKNVESVVIVKKCQLSNDVNNSSSEHDGSFDEALPEIEARFCERSVLIRVHCEKSKGVVENTIQGIEKLHLKVINSNTMTFGRCALDITVIAQMDMEFCMGVKDLVRNLRSAFTSFM*
>Glyma07g31710.2	MENNPSSSRTDTKSIEQNRRNQMKDLFSKLNSVVPHQSSRDATSRPDKIGEATNYIKNLQIKLEKMKEKRNNLIDIERSKNASMNMGLKSPQFKIQQMGSALEIVLVTGMDCQFMFNETIRVLQEEGSDIVNASYTVVENAVFHTIHCQGDLLMEL*
>Glyma07g32690.1	MVYSFYDKTSSSGSDISGLINPTLNNLGASNGVSRGGLSSPHSLVFESEKGELVKCPATAKVGKSEICEAKALAALKNHSEAERRRRERINAHLATLRGLVPSTEKMDKATLLAEVISQVKELKKNAMEASKGFLIPMDADEVKVEPYDDEGGDGSMSYCATICCDFRSEILSDLRQTLDSLPLHLVKAEISTLAGRMKNVFVFTCCKGNINNIDIEKCQALASTVHQALCSVLDKASATLDFSPRTSHASKRRRLCFIETSTSSCNHGSCLC*
>Glyma07g38085.1	MQGHTETNSIMAPLSQIPPSSSSLHLSTDAETGNTTTPRKRVKKMDHTNCESLNVERERRSKMTQMFTQLQTTVPGVLPQATREVIINETIKYIKELEKKKQKLEELKESMKGVEGSILLACGNNMNCSVTVTVSANVAFFGIQSLPRPGLVTVIMKVFCKHRAEVLAANVSVNNGKFILAITATVQNVVVENIKREIMSL*
>Glyma08g01115.1	MAERRRRKKLNDRLYMLLRSVVPNISKMDRASILGDAIEYLKELLQRISELRNELESTPAAGASSSFLLHPLTPTTLPTRMQEELCLSSLPSPNAQPASARVEVGLREGRGVKTSTCFATGNPDSCPRQPWISYGYFQS*
>Glyma08g01210.1	MAAFSSQYYHPFLVDSACLSITPPIINTSSTLPPSPHYLLNNNNIHIQETSYSVTNNQETSCVDNQSSKVTTISDTEYSVVNKNHSPETSMVVDKLEKGEQFTQKVVTPMEKEKKRRARNGSSKESTEGGNEKQKKPKEVKKDEKKGAEDPPTGYIHVRARRGQATDSHSLAERVRREKISERMKTLQRLVPGCDKVTGKALVLDEIINYVQSLQNQVEFLSMKLALVNPMFYDLAIDLDTLMVRPDQKLNYNIASPSPCLAQFRPNQAIAFADTTTTNSFPTANNGDYLLDYSSSLFLQGPRSNLFFEYNGGQFWDVEDQRQKFLHPYGFGNNSGSFN*
>Glyma08g01810.1	MVPENLKKQLALAVRSIHWSYAIFWTDSTTQPGVLSWGEGYYNGDIKTRKTSQGVELNSDQIGLQRSEQLRELFKSLKTVEVTPQTKRPSAAALSPEDLTDAEWYYLVCMSFIFNIGQGLPGRTLAKGQPIWLNNAHSSDCKIFSRSLLAKSASIETVVCFPFREGVIELGTTEQVPEDLSVIELIKTSFLNSLHANVPNKSVATLKSRNQEDLSYAAFDHNDYNVKSIPEVGYEIANTTSPDGSSNAFQANQPLDETFMIESITNGTSQVQNWQVIDDELSNCVHNSMNSSDCISQTFACPENIASAPKSNNPSDPCARNFQKCNNPKMTLVDPRSDDLHYQRVLSTLIKSSDQLLMGMHLQKFPQESSFVSWRKEQPMDCKWPRAGTSQKLLKKVLF…
>Glyma08g04661.1	MAEFTADLQSLRFPFLDIDNMEIQNFMMPFSCESFLGSPEAEFPGNLLEENFPALVQCVDHNEVPVLVPIGSVKNEIHEGQKRKATDICEPSSANSTPAVSESGSKTKNSSGRGKRVKRNSIEDKKPNEVVHVRAKRGQATDSHSLAERVRRGKINEKLRCLQNIVPGCYKTMGMAIMLDEIINYVQSLQHQVEFLSMKLTAASTYYDLNSESDALETMQRARASEVKELGKCVREGSEEVSCFEPTWPWPL*
>Glyma08g06831.1	MEISSIRGLPDMEQEIMEDPTFLHQWHLTQTSSETQFVSFPNLFSFVDSNQTTPPDSISQGTLLGNHNNYVFKACQEAKKTGKRYKHSQPQDHIIAERKRREKLSQRFIALSALVPGLQKTDKASVLGDAIKYLKQLPEKKKDVVDVRRVGDRIIVLKLVVGQDTFNVISGYAPQVGLAEHFKVKFWEDLEGVLQDIPQGEKVFLGGDLNGHVGSVARGFEGVHGGFGLGEMNGEGKSILEFSEALDLSIANTWFKKREEHLITYKSGGTCSQIDFFLIRKSDRKYCLNCKVIPGESLTTQHRVLVMDVRIRDRAKRRSPLVAPRIKWWHLKGEKQGIFQQKIWEGWCGQSQGSANDMWNKMSQEIIKVAKETLGESRGFGPRGKESWWWNENVQSKVR…
>Glyma08g09421.2	MSTGDRPKMHDQTGCFDPNTTGESVPSLKDNFPQTLPPSSPMVVVGNTTTNSINNSLEENLRLSVEELSCNHHNPQHQQDHVSTYASGVTATSIEIPLPQHLGLNMGNSYINNNNNMDNHLVQEVIDAFPYQQSTWDPTIVQELQDMAYANHTEQTQQQQQNEQQFQQFETQNCSQSYNNPSSILDPPYPSPDLLNLLHMPRCSASSLLTNPSICLTNPTQNTPNFQNPMAFLGDLPIGSENTSASSVLYDPLFHLNLPPQPPALRELFQSLPRGYSLPTNSRNGSLFGGGDEMEGDGSQLDMGVLEFNRVTLTPSVGKGRRGKATKHFATEKQRREQLNGKYKILRNLIPSPTKTDRASVVGDAIDYIRELIRTVNELKLLVEKKRYAKDRCKRPKTE…
>Glyma08g15740.1	MDCSAARKTQKADREKLRRDRLNEQFVELGNILDPDRPKNDKATIIGDTIQLLKDLTSQVSKLKDEYATLNEESRELTQEKNDLREEKASLKSDIGNLNNQYQQQLRTMFPWTAMDHSVMMAPPSYPYPVPMAVPPGPIPMQPYPFFANQHPAVISNPCSTYVPYLAPNTIVEQQSTQYVSPPLHPCGRSNVSGKQESKSKSSRESKAEKNEDSNDVTTDLELKTPGSSADQVSVVFQGYPMIEDALDSSCVCLWFAGFIIQTKKIQQVVKEGKQLHRRKFIR*
>Glyma08g16190.1	MSVMYSPVLNYSDVEHQLRKNQDMDSSIGHPQQHCHQPNSGLLRYCSAPSSLLASLIDNTIHGCVNEESFTSENHHHQQQQQQQHYLPSTSSEMETMLSKLLPSNNGWSNSEALQEFGGKPVKQEIGESIPQEPPQQNGYSYGGSQLIYQSQQIQGLPNGGSSSASGSAFDGSFGVVHSMASEDSIQSKMGIRNCSNLFRQKSSPAAFFSIENDLAALREVGSFKADDVSNGLVTASTGGLHSSHTFSSRPSSCLKRLPQIAENGNESLEENCDQSRNLVNDNGSSKCYIPSFTNELWESSAFNAPKTENEDEIMFSTSNILESQEADFSFQNLGLTHHLSLPSSSTKMSSIEKFLQIQGSVPCKIRAKRGFATHPRSIAERVRRTRISERIKKLQDLF…
>Glyma08g16570.2	MDTNTSTLFTNVNSTWNLEKMETNEQQQQHDDHSIILQVQDPMGSGIWPINNYQNLLQMHQTPNTTTSSTVIVPPSSSSGFLGDILGVHHNLEEDEEPEEELGAMKEMMYKIAAMQPVDIDPATIRKPKRRNVRISDDPQSVAARHRRERISEKIRILQRLVPGGTKMDTASMLDEAIRYVKFLKRQIRLLQSIPQPSRQPPQCIGVASTTPHASTLLLAPSSDWPFAPNVLPRSTAVSASMDMSAGLGFDGHAHACDGSSSFNHHEVISE*
>Glyma08g17734.1	MALSTYSNCDTLQISNLETNTFHEAMPEEEVAAPNLQHFFSYLDESFFLSNTLLENYIDPTFGFLYPPGINHPYDPFTSLTSRDDIFPTHEDYNLLPCPKRKKCCYEEKQQHQEHVYSSLQEITTPTLLSNLIDGFVVPYENCSSFQAEELQQPVFYEVTQYGDPCVDLQCEKRGTKRPISPPRERRRKITEKTQELGKLVPGGPKMNTAEMLHAAAKYVKFLQAQVGMLELMNILEEDKAEPPPENIHALVVSPLVQEKLYTEERCFVPNGIVTTLTNHEDVHSRPTILEDLKQLIGTDIEKKQSKTKSS*
>Glyma08g21130.2	MDGLSWDASQLWSTIQQPPDFEGGYSMPPNVLNQIQEMQKAQTGHAYSNSERGIYHSAGATTTSSEMMDVMQKQDTNLSQHVSIMQVKPAGAGASWGETLTSQSYPSLSVNRPHSMNLISNYMPDFYMAHQQQQQQQQQQQLESFDCLISATNSNTDITSVEDDDGISMILSDCGNLWSNFSYGSAASTGESESNASNGRNKDMQCSPVNIEVDETVSQTVESEANCSKRSHAHDQSKMIKVGDSCFSIVQNSSPIEEGGFRLVSDINQPECKKSRWDMSSSSNNINFQQPNSSISSSIEEPDPEAIAQMKEMIYRAAAFRPVNFGLEVAEKPKRKNVKISTDPQTVAARHRRERINEKIRVLQKLVPGGSKMDTASMLDEAANYLKFLRSQVKALESL…
>Glyma08g23035.1	MVRFNNDSSNVVAAIGPKVEYTDSYLKSSEEEFGTSCYWPKRGVENNHELEAKTIRDNDRGTKRARTSTETQYHVMSERKRRQDIAEKFLALSATIPGLKKLDKATVLREALNYMQQLQQRIAVLEKAGGNKNKSIKSLIITKSRLCSASCETNSISEVLPEVEARGLGKEVLIRIYCEKRKGIILKLLALLKDLHLSIASSSVLPFGNSILNIIIIAQMSEKYNMTVNDLAKSLKQIF*
>Glyma08g23050.2	MEEPWENWHLHMEMDCGNDFSGKCHGTHDDEFLRDILLQQPPAAFSSESESDHSFRPVVQNTTITNDGAVKSNSSQISSKRPRPLSTPRTYILSFDNSTMLPASPEPRLRSSNNNSPWPPESPGPEPRRPITGGAKKTRTSSQTIDHIMAERRRRQDLTERFIALSATIPGLSKTDKASVLRAAIDYLKQLQERVQELEKQDKKRSKESVIFNKKPDPNGNNNEDTTTSTETNCSILPEMEVRVLGKEVLIEIHCEKENGVELKILDHLENLHLSVTGSSVLPFGNSSLCITITAQMGDGYQMTMNDLVKNLRQVLSKSHLLSDSDPY*
>Glyma08g23062.1	MFNESLFSAILISIYYQRYSFSIISLESNPQSQLPYTFFHSLPMGEPCQKYWFSDMEIQDIDFFNQSHNHKIESLDHDEDQIFREIMHQPVFSSDSDTHLPSKIQSKSIHGGVSSGYNTYTVLANNKSNNSNLAMKSNTSNFIFSSQLHAPPEKLPATASTSPTAYILSFDDSTVVAATRQNYGEKQPYHQEVVLGSGGACLPSKGVSEGHDFEPKAKPTTKRSRSSAETLVHIMTERKRRRELTERFIALSATIPGLKKIDKATILSEAITHVKRLKERVRELEEQRKKTRVESVSFVHQRSHIATVKGTTSGAMNSDECCRTNEALPTVEARVFKKDVLLRIHCKIQSGILIKILDHLNSLDLSTISNSVMPFGSSTLDISIIAQMGDNFNVTTMND…
>Glyma08g26110.1	MQPTSGGGGLARFRSAPASWLESVLLKEEEEEEDPLSFTQLLSTIDDAPSHSQHQLYGAALSNKDKTPEIFMLEDSVPCRVRAKRGCATHPRSIAERVRRTRISDRIRKLQELVPNMDKQTNTADMLDEAVAYVKFLQKQIEELSEHQRRCKCVVQE*
>Glyma08g28010.1	MARSAKGHQDEFDEDDEEELLTGNISSKVKVDEPSTGKRVNPHRSKHSETEQRRRSKINERFQVLRDLIPQNDQKRDKASFLLEVIEYIQFLQEKIQIYEQTYEGWNQEPTKLTPWRNHHGPAENTTDPSQASQNGSVDEKNNNVSPLLPKNVQNLIESDFSMTTIQKDHTPGSTTEAVPLPMQMRLDMFDPIVSSGMATQHLQEPVSNVNMPSHTQPQLWLNKQSKGNYIVPHNDTMKEQEELVIESGSDSISSAYSQGILDSLTQALHSSGVDMSQTNVSVQIDVGRRANSGLIPSAYTSKGHENQFVSNPAIARSGVDYCNIDSEQSSKRLRQEAS*
>Glyma08g36590.1	MTLETLQSNEFSNFIIYDTISATPFSSHGSPEASFLESFVNYQEQHDHPTFDNCAMRTRKREASEPESIGRRQNSVAVQGRKKRRRKPRVCKNTEEAETQRITHITVERNRRKQMNEHLAVLRSLMPESYVQRGDQASIVGGAIEFVKELEHLLQSLEARKLQLLHQEVAQTNENTAISKLMQPPFAHCFSYPQYTWSQTPNKYTSKTKAAIADIEVTLIETHANLRILTRRSSHGQLTKLVAGFQTLCLTVLHLNVTTIDPLVFYSFSAKVEEGFQLGSVDGIATAVHHLLARIEEEASLCC*
>Glyma08g36720.2	MTEYRMNLWTDDNSSVMEAFMSSSDLSSLWLATPQSATSTTTPGTAKAPPPPPPPPPPPAQSQSLLNQETLQQRLQTLIEGACESWTYAIFWQSSYDYSSGTSLLGWGDGYYKGEEDKDKVKTKAPKTRSSAEQDHRKKVLRELNSLISGPSASADDIDEEVTDTEWFFLVSMTQSFVNGSGLPGQAFFNSSPVWVAGPERLSESACERARQGQLFGLQTLVCIPSANGVVELASAEVIFQNPDLMNKVRDLFNFNNNNNNNNPETCSWALNCVATTDQGENDPSSLWLNPEIKDSSTVSPPNSTVNKTMHFETPGSSTLTETPSAAAAVHVPNSKSQGFFPRELNFSNSLKPESGEILSFGESKKSSYNGAFFPGVVAVEENNNNNKNKKKRSPVVSR…
>Glyma08g37240.1	MELSQLGFLEELVAPRRDSWNALSTGFCELLSNGCCWSFDTFLENPTFGAFSAPRFDSPYSSEVSAAYPFAADGFTMPLSELDPGSDEPPPPPPLPPSLEDAEIGFHDNNNKKKNNFEETKVVCKVEEKDREIPLFKIGMCDDGERKPKSKKLEGQPSKNLMAERRRRKRLNDRLSMLRSIVPKISKMDRTSILGDTIDYMKELLERIGKLQEEEGTSQINLLGISREQLKPNEAIFDVERRDQDTRISICCATKPGLLLSTVNTLEAIGLEIQQCVVSSFNDFSVEASCSEVAEQRDCIHPEEIKQALFRNAGFGEKCL*
>Glyma08g39470.2	MSGLGVVECLRPLVKTNAWDYVVVWKYGDDPTRFIEWVGCCCRGSCSVNIDVVKPEEEKGEVCNLAQSCRDDHFHFQHLVRTKACEALAQLPFALSLYSGVHGEVAISQQARWLTQDSIGTQVLIPIVGGLIELFTENLIPMDMNIIEFITAHGCVSLEQEAISAQSYTSLNINEHLPLREQYSHWSPHMPTLTPSVHQPATRQCSSHPSIEGPSSGSNPSTEEPSFDSKFASLIPHEYLKPPVKKSPIPKTETPKYNKTSGKWQRGLSSHCSNEEDDESKSVKESQKEVYQAKNLVTERNRRNKIKKGLFTLRSLVPRITKMDRAAILADAVDHIKELQTQVRELKDEVRDLEEQECEKNTPQLMITKGKKPEGTRSNPPLNQSSSGCTKKMQMEVQV…
>Glyma08g40541.1	MDPGAMMNEGSFANNASGNTAPFSLAEIWQQFPPAISGGGGLGLRSPQFGHGPGGQFGDFTTGPSHGLGPSNSRKRRDSEEDDSAKGVSTSNAVNEGDGKRVKGNRNEGGGDGGNNKGEGEVSSGKPAEQSAKPASEPPKQDYIHVRARRGQATDSHSLAERARREKISERMKILQDLVPGCNKVIGKALVLDEIINYIQSLQRQVEFLSMKLEAVNSRLNSGIEAFPPKDFGQQAFDPAGIPFGSQAPREYSRGSSPDWLHMQIGGSFERTT*
>Glyma08g41000.1	MSSRRSRSRQSGVSTEITDAQITDLISKLQQLIPELRARRSDKVSASKVLQETCNYIKSLHREVDDLSDRLSQLLATTDSNSAQAAIIRSLLM*
>Glyma08g41620.1	MNNSVPDWNFGSDSCVTSTNQKKPMMGVDQELVELLWQNGQVVHSQTHRKPVVNSSNLIQDDETVSWIQYPLEDPLEQEFCSNLLSELAPCEVESYKQIKPFEEGKFTKLDASSAPHVTVSSQLPTMKSSSFQDFSGIPIPAPRFHVSDSPQKNNNHLGGSCKVQNFSHFSAPLNVSSASANVHFGDKITGNMSRNEIRECSLMTVGSSYCGSNHIPQDPDASRASSNGVWTTTLSVEPEAVRDDVPKTIPQKEKGKSEMLEPAVTSSSGGSGSSLGKTCSLSTRNQGQKRKGIDVEESEEQSEDTELKSALGNKSSQRTGSARRNRAAEVHNLSERRRRDRINEKMKALQQLIPHSSKTDKASMLEEAIEYLKSLQLQLQLMWMGSGMAPIMFPGIQH…
>Glyma08g46040.1	MENQFFLNAGVPPQLHFEPSPHHHHHHLCPPPSWQSSLSSAMDVQVTVLNCSTEQNPDCFYNNTPTWDKSTDHHGLQFDSALSSMVSSPAASNSNMSSENFVIRELIGKLGNIGAGSDEIEISPHSQPLVGASSYINCNNNSTNTSCYSTPLSSSPKVNMNKIPTMVKHLVKEGMPLSLGTSTSLNSTVAEFSADPGFAERAAKLSCFGSRSFNGRTTQLCLNIAELAQRSSPLVENGKKQLPRVSSSPSLKVLGSQMGTQENKNSPLQDLMEVANSQEESAISEQTPNGDTGEKPSPYVNSRKRKGPSKGKAKETSTSTNPPMAAEASDDSNAKRSKPNEGEGNENGQVKAEEESKGGNNSNANDEKQNKSNSKPPEPPKDYIHVRARRGQATDSHSL…
>Glyma08g47171.1	MSGQRRSSRASKFTENEINELVSRLQVLLPQVNQRGNSRQSASKILQETCCHIRRLQEEVEQLSERLSEILDSADISDIDRRTLQNFLQQY*
>Glyma09g06770.1	MENIGEEYKHYWETNMFLQTQELDSWGLDEALSGYYDSSSPDGAASSAASKNIVSERNRRKKLNERLFALRSVVPNISKMDKASIIKDAIEYIQHLHEQEKIIQAEIMELESGMPRKSPSYGFEQEQLPVVLRSKKKRTEQLYDSVTSRNTPIEVLELRVTYMGEKTVVVSLTCSKRTDTMVKLCEVFESLKLKIITANITSFSGRLLKTVFIEANEEEKDHLQIKIQTAIKALNNDPLSPMSI*
>Glyma09g07391.1	MHPMESVFSLSVAARADFIQFLVQSFGCSYICLWAYDSISPNRLSFLDGIYNLRNNQASSSLGSVQAQQLFSQFRTLTFDINDDRVPGLAFRNQRSYLELQQLELLRLASTEIQTQFFQEARIKTAVFMGCNKGEIELGFLNMSQVDIQTTLRSLFPEDFSTRVLSQQIDQNPPASSSSSLRSISTGSPEYSSLLFSIPGTSQPHFSPETLGASSSSRLVPPMQPVPNSPHQQAINNIQALAQVPSLTQFPTPETEHDAIMRAILYVISPTTSHHHHNQQHQQNLPYSSNNSLPVVHPDASAFQRYRQDLGSNNMVSNILRRQSLMKRSFVFFRNLNFMRMRDRIQATSRPTNTQLHHMISERRRREKLNENFQSLRALLPPGTKKDKASILIAAKETL…
>Glyma09g14380.1	MQPCSREMQGLNSLLNSSSQISLQDLHNHTTNQIQNSHMNHQHHHQQQQQHQQQQHQLAHFDSTSHDDFLEQMLSSCSWTDLNHNKPLLWDPNTPNDIKPPDETTPSNNNDDATANVVFPSFDEHSTLASKFRNHQISPNNAPKNAAAAAFMLQHQLLRDSGLLNMPLSLPGNDVVDASSFKSPNPGGEASVQALYNGFAGSLHGAGQSSNQTQHFQNPQGSSNPMQGQNFGAAPAGGGGATNQAPGSGAAAGGAPAQPRQRVRARRGQATDPHSIAERLRRERIAERMKALQELVPNANKTDKASMLDEIIDYVKFLQLQVKVLSMSRLGGAAAVAPLVADMYSEGGGDCIQANGNSNGGGAHAPNSNTNQTSATTPSNDSLTMTEHQVAKLMEEDMG…
>Glyma09g27610.1	MIFVQVKGQGKSSKHLHVEEKEDFIAMDENKKWMHKETERQRRQEMGKLCATLRSLLPLEYIKGKRSTSDYVNEAMNYINHLQNKVKQLQAKRDELVKVSNLKSNICSENESSSSSTTHLPPLVSVHPFPGGLEIMCGYSFGKSVFPMSRVLDILLKEGINVVSTTSIRRDGRFIHTIRSEDPNHLNMTGADYSELQIKLTEAISLQETLPEHEN*
>Glyma09g27630.4	MNLLPSAPISKVDDSLEHSLSFESTMFPLQRGNELVIQFSNSPHHHLQHKMSQDLILDDYASLDVNDSNQKFSTSSISQPTKKLFYGANKKNHDYSNEHKKKMIHKEIERQRRQEMATFYASLRSLLPLEFIKGKRSISDHMNEAVNYIKHMQKHIKELGAKRDELKKLSNHSNNMENNHEGLHTSCNFTVHEKNGIMGIEITSVFREEKPKISKLLQFLTEEGLEVVSFFSTEVNGRLLHSVQCEVNHSNSVDPSELRKKVSKAFSTFRCSD*
>Glyma09g31580.2	MAEFTENMQLQSNIIRPSQFPFLEIDPSMELLNQFIGMNQHVLENSNLSTMHNLVPFSCDTFLGPQEPEFPGNLEENFPALVNHNALPVSLPIFQAENEIHEGKKRKSVDLPETSSANSTPAVSESGSKIKHSSGRGKRVKSNVTEEEKAKEVVHVRARRGQATDSHSLAERVRRGKINEKLRCLQNIVPGCYKTMGMAVMLDEIINYVQSLQHQVEFLSLKLTAASTFYDFNSETDALETMQRARASEAKELGKYKKEGYGGVSFFQPAWPL*
>Glyma09g33590.1	MELSQLGFLDELLAPRKDTSWSSALSTGLNELLLPSGWSFDSFDENQGLSTLNPSFAAFSTPLDHRFECPYGSEAAYPFVDGFTLPELDSSYTRNDESAPLLPQEDNPSLEDEEFGFLGSESQSLEQAKIGCKIEELTEIPVFNMGLGGEKRPKSKKLEGQPSKNLMAERRRRKRLNDRLSMLRSIVPKISKMDRTSILGDTIDYMKELLERIGKLQEEEMEEGTNRINLLGISKELKPNEVMVRNSPKFDVERRDQDTRISICCATKPGLLLSTVNTLEALGLEIHQCVISSFNDFSMQASCTEVAEQRNCMSQEEIKQALFRNAGYGGRCL*
>Glyma09g33730.2	MVRIRTPCLRKSGRFAEGSHSLSLVLSLKLKFTLNALQINPKLEYLLILSLPNLNPSECFLSVTNPNHQLSQRMNLWTDENSSVMEAFMPSSDLSSIWPPPAPPQPQSTAVFNQDTLQHRLQALIEGARETWTYAIFWQSSYDYSGSTLLGWGDGYYKGDDDKAKAKAKSKATSAAEQDHRKKVLRELNSLISGSSSASASDDVDEEVTDTEWFFLVSMTQSFVNGGGLPGQAFFNSTPVWVTGSDRLSASPCERARQGHMFGLQTLVCIPSANGVVELGSTELIFQNSDLMNKVKVLFNFSNNNFDMGSSWPATSADQGENDPSSLWLSDPEVRDSVNTAAATPSVMVPAQTQGISISKTMQLESSIQTPGSSTLTETPSSIHAIPQNQSVFSRELNF…
>Glyma09g37370.1	MSSRRSRQHSGSTRISDDQIIELVSKLRQLVPEIRNRRSDKVSASKVLQETCNYIRSLHREVSDLSERLSQLLTTIDADSAEAGIIRSLLNQ*
>Glyma09g38241.1	MLIMEDSRMDLLSQWEMGDDDFFNNQIHMISFTEEKSSKDMIFQQEVFSSSSSSSSLQSNLKPCSPFPTGGYVLSFDKPVVEPLYPKKHHSPKSLAQSQYCVEPKAFPRTRPRVHILAERKRREELTKSIVALSATIPGLKKTDKVNVVREAVSYVKQLQERVKELENQKRKESMNSIILNKHRPLSINDQATHGFVDVNEELLEVKVTVLDKEVLIGIYCEKQRQRLLKYCHCLISPSFYHPYQRSLLGTLAHQMSHDDFHSTHHHIPPFPVPKKRTL*
>Glyma10g01010.1	MDSLEDSGYWDFLDYSFIDQAPPDFLWSNNTISVNTEVDIPGDAAACQENTKKRGHADSSCQVGSKACREKLRRERLNERFCDLSSVLEPGRPVRTDKPAILDDAIRVLSQLKTEAQELKKTNEKLLEEIKCLKAEKNELREEKLVLKADKERIEKQLKALPVAPAGYMTPPVAAAAYQAGVNKMALYPNYGYIPMWQYLPQSVRDTSHDHELRPPAA*
>Glyma10g03140.2	MAAPLGTSLQSMLQAAVQSVQWTYSLFWQLCPQQGILVWGDGYYNGAIKTRKTVQPMEVSAEEASLQRSQQLRELYESLSAGETNPPCRRPCAALSPEDLTESEWFYLMCVSFSFPPGVGLPGKAYARRQHLWLTGANEVDSKTFSRAILAKSARIQTVVCIPLLDGVVEFGTMDKVQEDLSFIQHVETFFIDHLNPLPPKPALSEHSTSNPASSSEHIPAVMYTVVDPLAANPNLNDDMDEDIEEEEEEEEEDEEPESGSEDKAGYGIARQTPTPAMAAEPSELIQLEMPEDIRLGSPNDGSNNLDSDFHLLAVSQGVNTAGQAESTRRWGLSQNPMQVQLPTSALHPLEDLTQEDTHYSQTVSNILQNQFTRWPASPSSVGYVSYSTQSAFAKWSSR…
>Glyma10g03690.1	MANHPSEAPTDDFLEQILGLSTFASADPAADASPMMLQLNSGDAATHLAATHLAAFHAPPYQLGLSLDQGKGPFLTPEDASGSGKRFRDDVVDTRPKNFFHGQPMPTTVPTAPHPPAVRPRVRARRGQATDPHSIAERLRRERIAERIRALQELVPSVNKTDRAAMLDEIVDYVKFLRLQVKVLSMSRLGGAGAVAPLVTDIPLSSVEEEGGEGRNQPAWEKWSNDGTERQVAKLMEENVGAAMQFLQSKALCIMPVSLASAIYQSQPSGTSSIVKPETNPPS*
>Glyma10g03950.2	MVGEKFCVSEDDKGVLESVLGAEAVAFFISALSNNVFSRVVAPSAGADPALRQRLCQLVEGSKWNYAVFWQVAGLKSGGSALVWGDGHCSDPKGERNGVGKEDEQEVRKKVLQKLDACFGGSLLKDANHVRLDRVSELLMFYLSSMCYIFGFDSLCGPGSSFKSGKFIWASDAAGCLNQLESRSFLGKLAGLHTVVFVPLKSGVVELGSFEMVPEEQGVVEMVRTAFGESSPGQAKVFPKIFGHELSLGDTKSQSITISFSPKVEDDPGFTSDSYEVQALGVNHAYGNSSNGTLGDGNEGTLFPQLNQMMAGNFNAQARVPCLDLGNEDSSSIHADERKPKKRGRKPANGREEPLNHVEAERQRREKLNQRFYALRAVVPNISKMDKASLLGDAITFIT…
>Glyma10g04890.2	MDDDDEEYPIPVSKKPSTQNDEIMELLWQNGQVVMQNQNQRPFRKQPPTTDGDGPIPAREIRSSEAENYNSQHLFMQEDEMASWLHYPIHEDPPPFDHHDFCADILYPPPNATASQNQSSASVQSSVRTTELQHPAPRPPIPPPRRQEHTLSRIHNFTHFAKHGNASSSSKAAAPAQPTVATAEHVETGRASVSAAAGKTPASDGGRETATCDVTVTSSPGGSSGSAEPVQREPVVNRKRKGREQEESEYQSEDVDFESPEAKKQVRGSTSTKRSHAAEVHNLSERRRRDRINEKMKALQELIPRCNKSDKASMLDEAIEYLKSLQLQVQMMSMGCGMVPMIFPGIQQYMPPMGMGIGMGMGMGMEMGMGMNRSVMPFPNMLASSTLPAATATAHLGPR…
>Glyma10g12150.1	MDSHIHHHHHQGYQQHQNQPSSGLLRFRSAPSSLLSNLTPFVSEDFGSSSFRELQGNNNKGCSKDLSSMNSHKGVYGGGLPPHYPRHRGSSSSAATSSSAMEGSFGLVGSMGMNHETPQNGLGSSLLRHSTSPAGLFSNNNINFQNGFATMKGVGNYGGVNGSNGELSPCINGLKNQVSFSPRNASSLGMLSQISEIGNEDIEATSPDDDTRHEGNDTQQYGPGFPYGSWNDTPQLSENLSGLKRGRSSNEKMFSDEIQNGELGNQVNMLSHHLSLPKTSAEMITMKKLLQFPDSVPCKIRAKRGCATHPRSIAERVRRTRISERMRKLQELVPNMDKQTNTADMLDLAVEYIKDLQKQFKTLSEKRAKCECTSMQKADTNQIA*
>Glyma10g12210.1	MEQTTLEAIQFNEEIQGLMAAPAPETVNSFKALLELPSTQAVELLHSPERARKPLRHSPKPPTPPPPHPPTSPSFTASASAATANLTFPSNAALIERAARFSVFAGQNSNSNSNSPEVKRELPETDSNPSSTHGGGGGGSVSDLAMENKNPKTAKRKEREKKVKASSRKSKSVAAATDESSGDGEKLPYVHVRVRRGQATDSHSLAERARREKINARMKLLQELVPGCNKISGTALVLDKIINHVQSLQNEVEILSMKLAAVNPVIDFNLDSLLATEGVTPMDCNFPPTVAPVMWPEIPQNGNRQQYQQPWQFDAFHQPLWGREEDNTNMTPENSLWSYDSSANSVSLHSNQLKMEL*
>Glyma10g27910.2	MAAEKMPDSTKPGMTRSTSYLDSIYGKGSLELVWENGQLHVQQGGSSSTSSVVTRMTPSCEGSFNAKSARLSSLYSLMDFPVQRDSALDNSQPNSHQSNDQNSGKFAKAANSSSKGLDRSLVINSPKGSPGRQKNPLNSDTSNMVPRSEETTPPDEQSEAVGHDSIHGSRGQYFNQTSSSARHRAKGKAHDTKQKYCDEGLLESSSLCSIGASNNRNVCSRTHDDIDDSTYLSNNDEEPEDVVKEKPAWEGTGVKRSRNAEVHNLCERKRRDKINKRMRILKELIPNCNKTDKASMLDDAIEYLKTLKLQLQMMSMGAGFCMPFMMLPNAAHHMMNTPHLHQLMGLGMGFRPGTAMPCSLPQFPITPLHGITDNRVHMFGFPNQVPPMPISHAPFIPML…
>Glyma10g28290.3	MPLYELYRLAREKLGKETTSTRAPDQCSSPENDFFELVWENGQISSQGQSSRVRRSPSCKSLPSHCLPSHSPKARDKDVGYGSYTRLGKFGDLDSGLNEIPMSVPSSEVDFCQDEDVLPWLDYPSIDGSLQQEYGSDFLPASNSFTLLDKKSNGNMAFRDSQKTSEEQGNVFKGSSAGQVETARPKASSTSQLFPPSLHQCQTSFVSSRSRASDITENNNTSNANQDASYGKITHILSSSSDFSNAKVQKCDPPMNSNGSSSTIMNFSHFARPAAMVRANLHSIGLKSGLSSSRSDSMEMKNKGAAATSSNPPESILVDSSVECLKEPIIQCQQVVEQSKADVNSLLPKSVEQNAVPSKQSEPAGKESAAKIDLIPNQVPGDNGTKGQTAAEKSKEPAV…
>Glyma10g29760.1	MCLPEGERDRERAMALEAVVFPQSQDPFGSGYGSVNTKDFYNYTLLAATYEQQHINKEEEQGGASISTFQPETSNYPYGDWTTSSSSSMLPHLNNELQETTTTTSNTLDSLNTRPKRRRAKSRKNKEEIENQRMTHIVVERNRRKQMNEYLSVLRSLMPDSYIQRGDQASIIGGAVNFVKELEQRLHFLGAQKEGEGKSDDGGATNMPFSEFFTFPQYSTGGGGGSDNSAAIGEDVSEVKCGIADIEVTMVESHANLKIRSKKCPKQLLKLVSGLHTVRLTILHLNVTTTGEVVLYSLSVKVEDDCKLGSVDDIAAAVYQMLDRIQQEAMLN*
>Glyma10g30430.1	MAGNSSSEGLVDDFFEQILAVPEAAAFRGAAGLMPLGLNLEQAGFLRHQHQINVDDVVHVNVDDATIHHHHLTLHNNTTSSSPSSTAPITQDRDSMHMRGLFSAFGQLHTPTLAHSIRPTLPSPPPPRQPQLHLHHHNNQQFQGQPAAAPASMAAMPQPPGIRPRVRARRGQATDPHSIAERLRRERIAERMKALQELVPSINKTDRAAMLDEIVDYVKFLRLQVKVLSMSRLGGAGAVAQLVADVPLSAVEGDQDIEGVSNEQAWDKWSNDGTEQQVAKLMEEDVGAAMQFLQSKALCIMPISLASSIFRMPQSEASTGIKPESNSH*
>Glyma10g34910.2	MIQEDQGQCSSQAINNYHQAYQEQLLLQQQMQQQQQNNDIFGGGGGLNMYPGAEVSPIMNHHHQPWSMTMPHHHHHHQVHDPFLVPPQPSPYASLFNRRGPSLHQFAYDHHGSSSDHLRIISESLVGPVVQPGSAVPFGLQTELAKMTAQEIMEAKALAASKSHSEAERRRRERINNHLAKLRSLLPSTTKTDKASLLAEVIQHVKELKRQTSVIAETSPVPTEADELTVVDEADEDGNSVIKASLCCEDRSDLFPELIKTLKALRLRTLKAEITTLGGRVKNVLFITGEEADSSSGSTEDHSHHHHQQQQQQYCINSIQEALKAVMEKSVGDHHESASANIKRQRTNIISMS*
>Glyma10g38620.2	MNPLHPTDELYFQIAPDNNYYSLPIQTTPENQILHDPVMDGSALIHFTSQMGTKGKQREDFKTTTIDENKKWMHRETEKQRRQEMTRLCTNFRSLLPLEYIKGKRSISDHMHEGTNYIKYLQNKVKQLQATRDKLMKLSNLSPVGSESGSLSTTHLPVCVIVHPCPGGVQIKCSYSFGKYACPLSRVLDIVLKEGLDVVNCTSTKPDDRFIHTIRCEVPHMMTGNNYTELQRKFVEAISSSSLEERLSAPENC*
>Glyma10g38630.1	MFPLQRGNELVIHFSNGLYPQHKISQDLIRDDQNIDQSPHVGYSDKKWRTSRPKKLFYHEAAATSHANSSNQEYAKKMVHREIERQRRQEMATLHASLRSLLPLRFIKGKRSISDQMNEAVNYINHLQKNIKELSDKRDKLKKKPSINSTPEGHENCKHVSSGFTIHQNSGGAVGIEISGFSEEEVPLSKLLKLVLEERLEVVSCLSTKVNGRLLHSLQCEVDNSDSVDLSELRRKFSNVIPSLRCSE*
>Glyma10g40350.2	MDPVEQISEEWSSLSGFYTAEEANFMSQLLGNCSLPENLCGNFNLGIPSAIWPGHESTIVSVTGINESPYFHANGDNNNNNYLCFSQGSSSTADSSNIFPTTSGNSYTLNDPVANIGYMSTDFANLGPCNVQGSDSQQLNENTHEELGLEVIADKKLQDRQECEVLVSEAAEEDINTNLEKSGKRSRCSMQVRKSKKNVKPVKKPKSDSISNSEEGRSPHLQGCCSENDDSSASQELNGGGSSSLSLEDSTSLKLKGKKSTANRGSATDPQSVYARRRRERINERLKILQNLVPNGTKVDISTMLEEAVQYVKFLQLQIKLLSSDDLWMYSPIAYNGMNIGLDLNITPTKQP*
>Glyma10g40360.2	MEPVQLISEEWGSLCGFHTTEEADFMAQLFGCNTLVTEKHCGNTTLGFWPGHDESTIVAMTDTNSNSYLPPNVTDTNFLCFSQGSSSSTDNSGNNIFSITSSGAYSCDPEANFDSVSMVLCLGDAKFSPHSFQCDDNSSQQINENTDEESSLDPWKLAIADNNSQAKREYEMMVSEPVEVDRSRNLENLAKRLKSSIEVSKTLRSAKSGKNSKSASVSNDEDDRSLSLQAQRNSCFSQSDSNAYLEPNGGASKDPAPPNLHRKSRATTGAATDPQSLYARKRRERINERLRILQNLVPNGTKVDISTMLEEAVQYVKFLQLQIKLLSSDDLWMYAPIAYNGINIGLDLSISPTKGISM*
>Glyma10g42830.1	MNISMQHLVERLRPLVGLNGWDYCIYWKLSEDQRFLEWLGCCCAGTESNQNAGEEHLFPVSSVASCRDITYPHPRTKPCDLLSQLSTCIPIDNSGIHAQTLLTNQPNWVNYSNGMDPNILEETIGTQVLISVPGGLVELFVTKQVSEDHQLIDFVTNQCIEAVNHSMSFNIDVSNMQSNPLIQDENEGNNNRNNNHLFHPSEHVITDMDHRNIGLCNSQLNFMQQFNYNQHNRMKSDAAFSEEYQAGNSFLHDEQTNPEDDQEPGHEHDTYQKSLMTTDSQYVEAKDQKQEEDKDLMKNVVGRSDSMSDCSDQNEEEELDGKYRRRNGKGNQSKNLVAERKRRKKLNDRLYNLRSLVPRISKLDRASILGDAIEYVKDLQKQVKELQDELEENADTESN…
>Glyma11g04681.1	MDDASEASWLSDLMLKETEDCNLFRHSHLETLLDDDDELLSHEIASAFENLHQPLYSETFERSTKQPKTNASSSPSSPTSKILLSFDNSSDSAALSPNQIKNKGVSVSVSLPQTRKRSSENHNFQTESPKGPRSYKSPSYARDHIIAERKRREKLSQSLIALAALIPGLKKMDRASVLGNAIKYVKELQERLRMLEEENKVMVNKAKLSCEDDIDGSASREDEEGSERLPRVEARVSEKDVLLRIHCQKQKGLLLKILVEIQKFHLFVVSSSVLPFGDSILDITIVAQMEKGYNLTINDIVKNLRVATLKSMS*
>Glyma11g04690.1	MMEIANHYYLPELGIEDPTLFDQYPMDSFACPLDDFDFESFSGSPESNSSYQFNSESTPNCFPAESPDQSFVPARPTKRLKTFNTSNTCASDIISHKVSASSSSQVISFDHFNAPSDASSLQFHRNLDFDVKPKIEKASSGNMDFAAFVSHGSYVDKTFLSSDTNQVGITSRNPIQAQEHVIAERKRREKLSQRFIALSAILPGLKKMDKASVLGDAIKYVKQLQERVQTLEEQAAKRTAGSRVLVKRSILFADDENSDSHCEHSLPEIEVRVSGKDVLIRTQCDKHSGHAAMILSELEKLHFIVQSSSFLPFGNNNTDVTIIAQMNKENCMTAKDLLGRLRQALKQFI*
>Glyma11g05810.1	MGDMYHFDKNLSSQDEISLFLRQILLRSSSPSHSMPAGSCTSNAAQQNVNAHHPSFTASQLQDGKILAVDSTASFVSGSAACSSFKGHGASAANVSSSSAGVSENENDDYDCESEEGVEAPAEEVPTKAASSRSSSKRSRAAEVHNLSEKRRRGRINEKMKALQNLIPNSNKTDKASMLDEAIEYLKQLQLQVQMLSMRNGLSLHPMCFPEGLQPLQLSQMGMELSERNRFTSLNMSATLPLHQDNNPLHYASNLPNKHNLPNQPSVPYPPYIDNPETSFGLEPRIQTDMKPLQHKGGSSEPIRGEDILQHQQSSGIHSDANTLGGSQVVKEFESGTRLSFPFDTQACEPKDNSNSSQPCIGGRDHSGVIIRNSETNIVGR*
>Glyma11g05920.1	MDVDILKTSTSDNISMDMMMTMMQMEKFPEFCEPFYNNNNNTSTAPLYPENELLINSTTTLPVFSNVINNPNVITPPPSSSNFIQQQPMTPHLEPNLEKRNSVAAMREMIFRVAVMQPIHIDPESIKPPKRRNVKISKDPQSVAARHRRERISERIRILQRLVPGGTKMDTASMLDEAIHYVKFLKKQVQTLEQAGASRPLNVVGFPTTASNANNNNSYSGFVKSCQPYPMLGSAASKQLLS*
>Glyma11g12450.3	MLHCLNTSGNLGATCSDMTVLERQREATIKWQQHLQNNQPPYLTDFNVNVNAVFSSSSSSSQSQGLVMNICADSALGEVLTHSVKPDPGVWPEFDAGFGSSSGFLPTISPTCSRGGDLVSPKENMASAKENTKKRKPQNSKVVVAASDNKQDKRVKASGEEGESKVTEQTSNKNGKSNANKNNNRETTSAETSKDNSKGSEVQNQKPEYIHVRARRGQATDSHSLAERVRREKISERMKYLQDLVPGCNKVAGKAGMLDEIINYVQSLQRQVEFLSMKLAAVNPRLDFNLDELFTKEVFPSCAQSFPNIGMPLDMSMSNNPSYLPFNSAQQLVSCCGGLINNMGISPPNMGLRRNISTSPVPLPETFLDSSCFTQILPSSNWEGGDFQSLYNVAFDQGR…
>Glyma11g13960.1	MESDLQQHPPMFLDHHQQQMNSGLTRYRSAPSSYFSSIIDHEFYEHVFNRPSSPETERMLTRFVNSLGGGDADAEDSLATTQNPPTVVAVKEEVNQQPPDVTSMNNEPLVLQQQQQQQQQQQQSNNMYNYGSSGTQNFYQSTGRPPLPNQMKTGHGSSSNLIRHGSSPAGLFSNINIDITGYAAVVRGMGTMGAAANNTSEEANFSPATRMKNNAPNFSSGLMSSRAEVGNKSNTQNNNAENEGFAESQGNEFIPAGFPVGPWNDSAIMSDNVTGLKRFRDEDVKPFSGGLNAPESQNETGGQQPSSSALAHQLSLPNTSAEMAAIEKFLQLSDSVPCKIRAKRGCATHPRSIAERVRRTKISERMRKLQDLVPNMDKQTNTADMLDLAVEYIKDLQNQ…
>Glyma11g17120.1	MSQCVPSWDVEDNPPPSRVSLRSNSNSTAPDVPMLDYEVAELTWENGQLSMHGLGLPRVPVKPPTAATNKYTWEKPRGSGTLESIVNQATSFSHQEKPRPLNGDSGGGGGVYGNFMVPWFDPHAAATTTTTTTNTMTMDALVPCSNREQGKKKGMESGPGTCMVGCSTRVGSCCGGKGAKGHEASGRDQSVSGSATFGRDSKHVTLDTCDREFGVAFTSTSINSLENTSYAKHCTKTTTIEEHDSVSHSKPMGEDGDEEKKKRANGKSSVSTKRSRAAAIHNQSERKRRDKINQRMKTLQKLVPNSSKTDKASMLDEVIEYLKQLQAQVQMMNRINMSSMMLPLTMQQQLQMSMMSPMGMGLGMGMGMGMGMGMDMNSMNRANIPGIPPVLHPSAFMPM…
>Glyma11g19850.1	MDTMDFQQETLVHINDFVEDPNLDQFINLIRWEHKDAICNFNSELINEAFIDNSFLSHPAIPFDQCNGNSVNVYDPISSTHSSFSCFDGEAKEEEGGGEEEDNMGDTSAATTTRTKSLNNKPIPKTDRSKTLASERRRRERMKEKLYTLRSLVPNITKMDKASIIGDAVSYMHELQAQASMLKAEVEGLETSSLNSKNYQGLIENPMRVQLITNKKIIQMDMFQVDEKGFHVKIMCNKGEGVAASLYKSLESLTGFNVQNSNLTTISDRSFLLTFSLNAKGPEPEINLPNLKLWVTEAFVKQGFEFIPFFYA*
>Glyma11g33840.1	MALAKDQRIPRDSSMSSKVQNCVFSETSVEVTSMTVHRVNEYHKSVLEDQEDGSPTTNGLSNDSAITHSPPLCGSVKGYAYKGTNYQLEEAEPLINFKGYSNLMQGGGSLLSFQQNKMVPNNCYMKENGQKEVCVWENNLHQGRDHWNQTSPRNTRDMRLVENANCFQTSSGYISIVNNAKEKQHGQSSSGLLYPAPTIPNASSLHKLGAQESVLQKRPFMGESMKAAKKQCSIESKTTKHNSSPSKDPQSVAAKNRRERISERLKILQELVPNGSKVDLVTMLEKAISYVKFLQLQVKVLATDEFWPVQGGKPPDISQVKEVIDTILSSQKERSSSSK*
>Glyma11g35480.1	MMGDKRLRNHGRNFRMVSIVTMENYYDSGWHMGTSNWAQCSDHSSSSSFAVPTQQILPHHVTDAASLQFGEFHSWSLPIEGAAEERAISASKSHRQAEKRRRDRINAQLATLRKLIPKSDKMDKAALLGSVIDQVKDLKRKAMDVSRAFTVPTEIDEVSIHHDHVLQDESCTEKVNKLKDNIVIKASVCCDDRPELFPELIQVLKGLRLTAVKADIASVGGRIKSILVLCSKDSESVCLATLKQSLKSAITKIASSSSMASSCPSRSKRQRFFLPSHCLQ*
>Glyma12g02740.1	MDCTAARKTQKADREKLRRDRFNVQFVELGNILDPDRPKNDKATILGDTIQLLKDLTSEVSKLKDEYATLNEESCELAQEKNELREEKASLKSDILKLNNQYQQQLRTVSPWTATDRSIMLAPPSYPYPVPMPIPPAPIAMQPYPFYANQHSAIIPNPCSTFVPYLVPNTLTEQRSTQYMSPPVHPGFRSHVSGKQESRNKSSKESKAEKHEDSNDVTLTPGSSADQDLSSGQRKSSKLSRKESSCTEVSSLDRCSLSCSVQDSSSSSVVHKHKG*
>Glyma12g04670.1	MLHCLNTSCSDITVLERQREATIKCQNHQPPYLTDFNAVFPSSSSSSSSSSSSSHSQGLLMMCSDSSLGQVLTHSVKPDPGVWPEFGFLPAISRTCSRDGDLVSPKENMASGKENAKKRKPQNSKVVAEIDNNKDKDKRVKVTGEEGESKVTEHHTRNKNAKSNANKNNRETSADTSKGSEVQNQKPDYIHVRARRGQATDSHSLAERVRREKISERMKYLQDLIPGCNKVAGKAGMLDEIINYVQSLQRQVEFLSMKLAAVNPRLDFNIDELFAKEVFPSCAQSFPNIGIPSDMSISNNPSYLQFNSAQQLVSCCGGLINSMGISPPNMGLRTNIISTSTVPLPETFLDSSCFAQILPSSNWEGGDFQSLYNVAFDQGRTASFPPQPFTGSYKFVTCQ…
>Glyma12g05930.3	MESDLRQHPPMFLDHHHHQQQMNSGLTRYRSAPSSYFSSIIDREFYEHVFNRPSSPETERMLTRFVDSLGGGDAADADAEDSLANTQNPPTTVVAVKEEVNHQPQDVTSMNNEPLVLQQQQQQQSNNMNNYGSSGTQNFYQSTGRPPLPNQMKTGRGSSSSLIRHGSSPAGLFSNINIDTGYAAVRGMGTMGAAAANNTTEEANFSPATRMKNATNFSSGLMSSRPGIGNKSNTQNNAENEGFAESQGNEFIPAGFPVGPWDDSAIMSDNMTGLKRFRDEDVKPFSGLNAPESQNETGGQQPSSSALAHQLSLPNTSAEMAAIEKFLQLSDSVPCKIRAKRGCATHPRSIAERVRRTKISERMRKLQDLVPNMDKQTNTADMLDLAVEYIKDLQNQVEA…
>Glyma12g08640.1	MNFHQDPLVHIKDFEVHDFVEDPNLDQFIDLIRWEHKDAIYNFNSKSINEAFIVDNSFLSHPAIPFDHCNSNSVNVYHPISYTHSSFSCFDGEAKEEGGGEEDNMGDSSATTTTTTTTTKSVNPKPIPKTDRSKTLISERRRRDRMKQKLYALWSLVPNITKMDKASIIGDAVSYMHELQAQANMLKAEVQGLETSLLDNRSICKKIIKMDMFQVDEKGFYVKIVCNKGEGVAASLCKSLESLTGFNVQSSNLATVSDSFQLTFSLNAKGPEPEFNLPNLEVMGD*
>Glyma12g12880.1	MDQLGIIQPSSSTKVERRLVEKNRRNQMKNLYNKLNSLLPSYNPKEALPLPDQVDEAINYIKSLEAKVKMAQEKKENLQGIRKRSRGCFSNNSANFAATSGFPKSPQLEIHEVGSSLQVVLTCGLDHQFIFYEIIQILHEENIEVRSVNSSLAGDSVLHVVHAEIPQSFLQFGATKVSERLKRFVNGSCSDVETQPELWDFEIGTDDMWGF*
>Glyma12g14400.1	MEMEDFLWGGGIAGDAPKRKSDGFEGSNGVIGSGCGSSFSLVLDRERGELVEAPVRLERKGVSTERSIEALKSHSEAERKRRARINAHLDTLRSVIPGAMKMDKASLLGEVIRHLKELKKNAAQACEGLMIPKDNDEISVEEQEGGLNGFPYSIRASLCCEYKPGLLSDIKQALDALHLMITRADIATLEGRMKNVFVIISSKEQNFEDAAYRQFLAGSVHQALKAVLNRFSVSEDILGTRKRRRISIFSSSPLEDFL*
>Glyma12g16560.1	MVSRENTNWLFDYGLIDDIPVPDATFGVNSSAFTWPPNALDAPSNVGVDIDGSLGDSDGLKESGSKKRVRSESCAASSSKACREKLRRDRLNDKFVELGSILEPGRPAKTDKTAILIDAVRMVTQLRGEAQKLKDTNQGLQEKIKDLKAEKNELRDQKQRLKAEKEKLEQQLKSLNGQPSFMPPPAAIPAAFAVQGQAHGNKLVPFISYPGVAMWQFMPPAAVDTSQDHVLRPPVA*
>Glyma12g30240.1	MNTMDVHQDTLTYMNDFELYDFVADPNFDQFINLFRGENEDANCDHFGSDLINDCFANNQQQLLSCPANPFDQNNNNNAVNVYDPSSTFSSFSYYDRELKGEGGEELDEEHSSGTMTTTTNNAVGKPKVKTDMSKTLISERRRRGRMKEKLYALRSLVPNITKMDKASIIGDAASYVHDLQARARKLKAEVAGLEASLLVSENYQGSINYPKNVQVARNIGHPICKKIMQMEMFQVEERGYYAKIMCNKVQGLAASLYRALESLAGFNVQNSNLATVDDSFLLTFTLNVKGTEPEINLPNLKLWVTAALLNQGFEFVASFPA*
>Glyma12g32280.2	MDMNSSGGACGWLYDYGFDIPVAGSDFMASDSGGFSWGPQSYNFKGPSNMSLEMEYSLDSTVMENGPSKRLRTESCASGSKACREKLRRDKLNERHAIILHIGEKNELRDEKNRLKEEKEKLEKQVKLTNIQPSFLPQAPDAKGQVGSHKLIPFIGYPGIAMWQFMSPAAVDTSKDHLLRPPVA*
>Glyma12g32305.1	MFSGDGSSMDPMFSGMSLQSLLSMNPSLFEDGFPTLSSLTDDVPTLIIPQSTELNHTNANTKLPIPKTEPLNFFPQYQLPPLCSPEPKRQRLESPPVIPQSSLARQRRQKLSEKTRYLQKLMPWDKKMDQATLLEEAYKYVKFLQAQSRVLHSMPSHSHSHSQFCQNGAAFGDLEKLNRSQALQVLVNSPVAQTMLYSQGFCVFSLEQLSLLRKLSQTRQQQQHMPPDPASSSRTFFN*
>Glyma12g33260.1	MGQQQQGSQPSPTKVERKIVEKNRRSQMKNLYSELNSLLPTRNPKEAMSLPDQIDEAINYIKSLETKVKLEQEKKERLKERKRTRGGCSSSSEAQGSLKSPNIQIHETGNLLEVILTCGVDSQFMFCEIIRILHEENVEVINANSSMVGDLVIHVVHGEVEPSIYQFGATKVSEKLKWFMNGSFSDVEMEPELMWNFKIDATEPWGLLDDLTLDNVLPPNTL*
>Glyma12g33751.1	MEMEAFAPHRISDGFQVSCGVIGNGYGSSSSLVLDKEKGELVEAPVKLERKGVSPERSIEALKNHSEAERRRRARINAHLDTLRSVIPGAKKLDKATLLGEVIRHLKDLKTNAAQASEGLMIPKDSDEIRIEEQEGGLNGFPYSIRASLCCEYKPGLLTDIRQALDALHLMIIRAEIATLGGRMKNVFVIINCKEQNVEDAEYRQFLAGSVHQALRSVLDRFSVSQDMLESRKRRRISIFSSSSIGDFL*
>Glyma12g34300.1	MVSPENSNWLFDYPLIDDVIPVGDASFSVSASAFSWPPPPANVSVEIDASLGDSDGPKDTALKKRARCDSSTASSSKACREKLRRDRLNDKFVELGSILEPGRPPKTDKAAILIDAARMVTQLRDEALKLKDSNTSLQEKIKELKAEKNELRDEKQRLKAEKEKLEMQVKSMNAQPAFLPPPPAIPAAFAPQGQAPGNKLMPFIRYPGVAMWQFMPPATMDTSQDHVLRPPVA*
>Glyma12g36750.1	MSIVYSHAVKYSQGETRMNPEMDSNIGQHCHQQNSGLMRYRSAPSSLLTSLANNNNINNNTTTNGCVNGKAFRSVHNHHQQQRYPPSTSSEMETMLAKLISSNNSEPLQVKEEAVASVSQPPQQHNGYSYGSSPQMMYQTQQIQGLPMPNGSLGNAFDGSFSAVNSLASQNSTQPRLGASTNCNNLIRQKSSPAGFFSNYSVDNAMRDVASFRGCDVSNGQAITSSSGLHGGTLNLSSRPSSCSTRMPQIAENGNEGVEGNYVESRNLRNDNINSTKCYMPSFTTDFWDGSSFSPRTASNNGEISFSTSNAMDIQGEDFGYQKVGLTHHSSLPGSSSRVATMEKFYQIQGSVPCKIRAKRGFATHPRSIAERERRTRISARIKKLQDLFPKTDKQTSTA…
>Glyma13g00480.2	MENIGEDQYGYLPETDLFFPNEDLGSWAIMDGEAVSWYYDSSSPDGTGASSSVASKNIVSERNRRKKLNDRLLALRAVVPNITKMDKASIIKDAIEYIQHLHEQEKRIQAEILDLESRNKFKNPTYEFDQDLPILLRSKKKKTEHLFDSLSSRNSPSIEIIELRVTYMREKTFVVNLTCSKRTDTMVKLCEVFESLKLKVIAANITSFSGTLLKKTAFIEVSLPPILPFLN*
>Glyma13g05280.1	MSSRRSRQQSASTRISDDQIIDLVSKLRQLVPEIRDRRSDKVSASKVLQETCNYIRSLHREVDDLSERLSQLLATIDADSPEAAIIRSLIN*
>Glyma13g08740.2	MEPQKSLLMDESLCDIFKDTEFGDTHFGGGDLFSILESIDDLKDFPPTNNNEAVIGRTSKENEQNSRMVSQKVLISSSAPQDSETEHEISPKSKRQKLRSTSPEELQKVSHITVERNRRKQMNENLLVLRSLMPSFYVKRGDQASIIGGVVDYINEMQQLLQCLEAKKQRKVYIEVLSPRLVSSPRPSPLSPRKPPLSPRISLPISPRTPQQPSSPYKPRLQPGYLSPTIANSPTSSASSSINDNINELVANSKSIIADVEVKFSGPHVLLKTVSPPIPGQAMRIISALEDLALEILHVNISTADETMLNSFTIKIGIECQLSAEELAQQIQQTFC*
>Glyma13g16480.2	MDGVFTLPKAARADFFRSLVQSFGCTYVCLWQYDSNLSNLFFFDGYCDVTNNQPSSYLGSVAERLFHQYRALTFDVNHECVPGVAFRNQLPYIELQLLDLLRLTSTEIQTQFFQIAVFMGCKNGEIELGFSNISQVIKKTILPSSSFCFMSLSTGSPDQCSSSLLLSSIPGTSQSHFPQTLPTQTHQQQSIQEIDLAPVIPSYFPTPDGEHEAIVRALMSVMSPLSSSSSTSQQHQPRQILPNYTSIVHPGATAFNTYRSDTMNPNITPYMGSNFRRQSPQNRSFAFFTNLNLMRMRELVSQPASRPISTQHQQHHMITERRRREKLNESFQALRALLPPGTKKAKGTILTTAKDTMRSLMDEIEKINLRNQQLMAVLSAKETTVSATSTEENKAKPSS…
>Glyma13g18131.1	MMGEKFCVNEEDKGVLESVLGAEAVAFFISALSNNVFSGVVAPSASTDPGLRQRLCQLVEGSKWNYAVFWQVAVLKSGGSALVWGDGHCSDPKGERNGVGKEDEQEVRKNVLQKLDACFGGSVSKEANYARLDRVSDLLMFYLSSMCYIFGFDSPCGPGSSFKSGKLIWASDAAGCLNQLESRSFMGKLAGLQTVVFVPLKSGVVELGSLEMVPEEHGVVEMVRTAFGESSPGQAKVFPKIFGHELSLGDTKSQSITISFSPKVEDDPGFTSDSYEVQALGVNHAYGNSSNGTLGVSNEGKMFPQLNQMMAGNFNAQGSGVPCLDLGNEDSSSIHADERKPRKRGRKPANGREEPLNHVEAERQRREKLNQRFYALRAVVPNISKMDKASLLGDAITFI…
>Glyma13g19250.3	MNHCVPDFETQMDDDLEFSIPVSKKPSTQNDEIMELLWQNGQVVMQSQNQRPFRKPPQPPEANGGDGAISAREIRSSEAENYNNSQHLFMQEDEMAAWLHYPIHEDPPPFDHHDFGADIFYPPPNATASQNRGSAAVQSSFRTTELWHPAPRPPIPPPRRPEHAPSRIHNFAHFTKHGNASSSSKAAAAAQPTVVDSCETPVATAEHAETGRARAAAGKTAVSDGGRETATCDVTVTSSPGDSSGSAEPVEREPMADRKRKGREHEESEFQSEDVDFESPEAKKQVHGSTSTKRSRAAEVHNLSERRRRDRINEKMKALQELIPRCNKSDKASMLDEAIEYLKSLQLQVQMMSMGYGMVPMMFPGIQQYMPPMGMGIGMGMGMEMGMGMNRPVMPFTNM…
>Glyma13g24730.2	MENNPSSSSRTDRKFIEQNRRNHLKDLFFKLNSVVPHQSSREAISRPDQIGEATNYIKNLQIKLEKMKEKKNNLIDIKRSKNVSMNMGLLKSPQFKIQQMGSTLEVFLITGLDCQFMFNETVRVLQEEGSDVVNASYTVVENEVFHTIHCHQVGESANGALRISEKLKKYFNG*
>Glyma13g27455.1	MSIVYSHAVKYSRGETRMNPEMDSNIGQHCHQQNSGLMRYRSAPSSLLTSLVNNNNNNNGYVNGESFRSEHNHHHHQQQQQQHYPPSTSSEMENMLAKLISSNNSEPLQMKEEAGDSVSQPPQQHNGYSYGSSPQMMYQTQQIQGLPIPNGSLGASGSAFDGSFSAVNSLASQNSTQPKMGASTNCNNLIRQKSSPAGFFSNYSVDNALRDVASFRGCDVSNGQAITSSSGLHGTLNFSSRPSSCSTRMPQIAENGNEDVEANCVESRNLRNDNINNTKCYMPSFTTDFWDGSAFSASRTASNSGEISFSTSKAMDIQDEDFGYQKVGLTHHLSLPGSSSRMATMEKLYQIQGSVPCKIRAKRGFATHPRSIAERERRTRISARIKKLQDLFPKSDKQT…
>Glyma13g27880.1	MSHIAVERNRRRQMNEHLKVLRSLTPCFYIKRGDQASIIGGVIEFIKELHQVRQALESQKRRKSLSPSPGPSPRTLQPTFHQLDSSSMIGTNSFKELGASCNSPVADVEVKISGSNVILKVICHRIPGQVAKIITVLESLSFEVLHLNISSMEETVLYQFVVKIELGCQLSLEELAMEVQQSFCSDAIIAL*
>Glyma13g31211.1	MENNPSSSRVDRKFIERNRRNQMKALFRKLNSLVPHQRSKEAIPLPDQLEEATNYIKKLQINLEKMKDKKNMLLGNERPNERMNNDGRRVGLKSPRIEIQQMGSALEVVLITGLDSQFMFGETIRVLHEEGVDVVNASYKVIEDAVFHSIHCQDKEETANGAARISERLKNFIHDSSYNAF*
>Glyma13g32370.2	MEYEDEDWLCVTMDEFSLATENGCNRKRNFDDDTKEYKSKNLETERRRREKLSSRLLMLRSIVPIITNMNKAMIVEDAITYIEKLQDKVQSLSQELHQMEATSEETAETKIVEIDAAEDMKNWGIQEEVIVEEINENKLWVKIIVEKKRGRFSRLMEALNNFGIELIDTNLTTTKGAFLITSFIKGKNGERLEIHQTKNLLQDIINDI*
>Glyma13g32470.1	MRRDRLNDRFMELWSIVGPGMPLKMDKAVILSDAVRVVSQLQEEAQKLRESSENLQEKINELKAEKNELRDEKQRLKAEKDSIEQKLIALSSQPSFLPAFPSAGQVVGSKLVPFMGYPGVAMWQFLPPAAVDISQDHVLRPPVA*
>Glyma13g32650.1	MIDFNACTWDVVLFDILIRLIASAVFHFMRTSHMEISSIRGLPEMGIIEDPNFLHHWQLNSIDTTSLTGAPFGEILQKHSFSDNSNFNPKTSMETSPTGIERPAKQLRNNSWNHNKSQQQTPETQFASCSNLLSFVNSNYTSELGLVKPKVEMVCPKINNNTLADMLISQGNLGNQNYLFKASQEAKKIETRPKLSQPQDHIIAERKRREKLSQRFIALSALVPGLKKMDKASVLGEAIKYLKQMQEKVSALEEEQNRKRTVESVVIVKKSRLSSDAEDSSSSETGDTFDEALPEIEARFYERNVLIRIHCEKNKGVIEKTISEIEKLHLKVINSSALTFGSFILDITIIAQMDMEFCMTVKDLVRSLRSAFSYFV*
>Glyma13g36260.1	MVSPENSNWLFDYPLIDDDVIPVGDSSFAVSASTFSWPPPPANVSVEIDASLGDSDGLKNPALKKRTKSDSSTASSSKACREKLRRDRLNDKFVELGSILEPGRPPKTDKASILIDAARMVTQLRDEALKLKDSNTSLQEKIKELKAEKNELRDEKQRLKAEKEKLEVQVKSMNAQPAFLPPPPAIPAAFAPQGQAPGNKLVPFISYPGVAMWQFMPPAAVDTSQDHVLRPPVA*
>Glyma13g36741.1	MEMEAFAPHRISDGFPVCCGVIGSGYGSSSSLVLDKEKGELVEAPVKLERKGVSPERSIEALKNHSEAERRRRARINAHLDTLRSVIPGAKKLDKATLLGEVIRHLKELKTNATQASEGLMIPKDSDEIRVEEQEGGLNGFPYSIKASLCCEYKPGLLTDIRQALDALHLMIIRAEIATLGGRMNSVFVIISCKEQNIEDPEYRQFLAGSVHQALRSVLDRFSVSQDMLESRKRRRISIFSSSSIGDFF*
>Glyma13g37201.1	MADHQQGDQPSSTKGIERRIVEKNRRNHMKNLCSMLNSLLPNNNNTRGRELSRVDQIDEAINYIKNLETKVKMAQEKKESLILQRKRSRSGGSSSTSEAPKIEIHEVGSSLQIILTCGLDNQIIFSEIIRILQEENIVVKSVHSSSFAGNSMLNVVHAEIQQYSFLLETTAMSIEKLRRIVDMHGGNF*
>Glyma13g38140.1	MDVNSSGGASDWLYDYGFDIPVAGSDFMASDSGGFRWGPQSHNFKGPSNMSLEMEYSLDSTVMENGPSKRLRTESCASGSKACREKLRRDKLNERFLELSSILEPSRQPKSDKVAILSDAARVVIQLRNEAKRLKEMNDELQAKVKELKGEKNELRDEKNRLKEEKEKLEQQVKVANIQPSFLPQAPDAKGQVGSHKLIPFIGYPGIAMWQFMSPAAVDTSKDHLLRPPVA*
>Glyma13g39650.1	MDVHEDTLKYMNDFELYDFVADSNFDQFINLIRGENEDANCDHFGSDLINDCFVNNQQQPLSSPANPFDQNNNNNNNDAVNVYDPSSTFSSFSCFDGELKGEGEEENDGEHSSGTTTTTTKNADGKLKLKTDRSKTLISERRRRGRMKEKLYALRSLVPNITKMDKASIIGDAVSYVHDLQAQARKLKAEVAGLEASLLVSENYQGSINNPKNVQVMARNISHPNCKKIMQVDMFQVEERGYLAKIVCNKGEGVAASLYRALESLAGFNVQNSNLATVGESFLLTFTLNVKGTEQEINLPNLKLWVTGALLNQGFEFVASFPA*
>Glyma13g41670.1	MESDLEQQPQVNSSGLTRYRSAPSSYFSNIIDREFYEHVFNRPSSPETERVFSRFMNSLNSEEEDSLHHHKLSTDSSSSSAAVKEEVVNQHNQSVNEEHVVVAALQQSNNNMNSYNNSASRNFYQSSSSKPPLPNPNPNLSSGMEQGSFSMGLRHSGNNSNLIRHSSSPAGLFSQINIENVYAGVRGMGTLGAVNNSIEDAKFSSSRRLKNQPNYSSSGRMSSIAEIGDKGNRESSPDNEAFADGNDFITGFQVGHWDDAAIMSDNVGGLKRFRENDSKPFSGLNAAETQNETGQTHAPLAHQLSLPNTSAEIAAIEKFLQFSDSVPCKIRAKRGCATHPRSIAERVRRTKISERMRKLQDLVPNMDKQTNTADMLDLAVDYIKDLQKQVQTLSDCHAK…
>Glyma13g42900.2	MDGLSWDASSVQLVANTPILWSTQPQDLEGGYLHSMPHLCSSALNQTGYPYPCSEKVRGMVHSSTTCEMMSMMPNTNLPQRITATMPVKSVVAAGASWEETLTSQSRPSLSANMNQTSNYVADFNMAHQQQHQHLINGTQNGKATTCSLDQSLDCLLSATNNSNTDMSVQDDGISMILSDCRNLWNNFSYGSVANSSGESESNASINARNSDMRYPSVSELDESVSQSFSDQYLSQGRVIDSSEVICTKRSSSSGFSIAQNSSATELGGFTLISETSPKSKRPRWDHKYPGSSNINFQQPNSSVTPSFEEPDPEAIAQMKEMIYRAAAFRPVNLGLEAVEKPKRKNVRISSDPQTVAARQRRERISERIRVLQKIVPGGSKMDTASMLDEAANYLKFLR…
>Glyma13g44570.1	MEENPWGSWSSNMEMDDEDVNESLRETNQFDEEFLRDILQQPEEGGEDLKNSSIMSSLFPTTYILSFDKSAAELLPTETDHRDYSSSQLPSSSNSRANHGTNKKPRSASESLDHIMSERNRRQELTSKFIALAATIPGLKKMDKAHVLREAINYVKQLQERIEELEEDIRKNGVESAITIIRSHLCIDDDSNTDEECYGPNEALPEVEARVLGKEVLIKIYCGKQKGILLKIMSQLERLHLYISTSNVLPFGNTLDITITAQMGDKYNLVVNDLVKELRQVAMMKSCDVQQ*
>Glyma13g44582.1	MGGDISFFSEEHPNPTLYCVANETHVQTGAKRGRSSWETPTRDHIMSERKRRQLMAERFIALSAIIPGLKKIDKASVLSEAINYVKQLKGRIAVLEQESSNKKSMMIFTKKCLQSHPHCEKNSNHVLPQLQVEAIGLELEREVLIRILCEKPKGIFLKLLTLLENMHLSIVSSNVLPLGKNTLNITIIAQMGEEYNMTGDELMSKLTQDLFKLYEVPQ*
>Glyma13g44594.1	MEQSWENWPLDMGMEEDRDLRDEEEFLRNILSEPSESEMVTVGSAKRPPRTYILSFDNSTIIPATPEPTSRKRTRQPQNLNLEPIKPNPNTQPGKRGRSCSQTLDHIMAERKRRQELTQKFIALSATIPGLKKTDKSSILGEAIDYVKQLQERVTELEQRNMRGKESMIILKKSEVCNSSETNSEDCCRASEMLPDVEARVMENEVLIEIHCEKEDGVELKILDHLENLQLCVTASSVLPFGNSTLGITIIAQMGDAYKMKVNDLVPKLRQVLLNRMNVNTDPY*
>Glyma14g03600.1	MKNSIPGLDFESDACLTNQRKLIGPDQELVELLWQNGQVVRHNQTHRKPLGNSSNLRQAQKTDHSTLRSSGPYGNSSNLDQEEATPWIQFPLEDPLEQDFCSNLLSELPPTCEFESYKPIKQLEEDKFTNFFASSTPHHPTTSSSKPLPPNMTSSWVQRIQGNPNPMPAPRFHVPDSSQKDNDLGASRKVLNFPHFSTPRNNVSSAPGSTQFREKTTANLSQSEAREYSVITVGSSHCGSSHIPQEKDVSRVSSSAVWATNNNNSLSAEPEAVRDCVQRPICPRSDKGKSEMIEPTVTSSSGGSGSTGIGRTCSLSTRDHGQKRKGTEEEASEEQSEATELKSADGNKASQRTGSSKRNRAAEVHNQSERRRRDRINEKMRTLQQLIPNSNKTDKASML…
>Glyma14g06330.1	MESYYYSGWPLAQFNSAPNSDQLSPFSVPTTTQQTLPLVATSTSDRAAAASLQFGEFPSWPAPIAAEDRAASASKSHSQAEKRRRDSINAQLATLRKLIPMSDKMDKATLLGSVVDHVKDLKRKAMDVSKAITVPTETDEVTIDYHQAQDESYTKKVNILKENIIIKASVCCDDRPELFPELIQVLKGLRLTAVKADIASVGGRIKSILVLCSKDSEENNSVCLSTLKQSLKSAVNKIASLSVATNCPTRSKRQRFFLPSHYVQ*
>Glyma14g07590.1	MALSLTSNGVNEYQKCVVEEEDGSQSTNGLSNDSASAITNSPPLCGNEYVHKSTHYQLEEAESLINFKANDQYNNLMQGSESFLSFQQSWMFSKESNLHEGYNQWNHVISPKSPTDMRLVQNFSCFETATGYSSIFNGAKDKQHGESSSSGWLYSEPNVPSDSLHESAAQELVLKKRSFMGENMQVTNAKKPCTSASKAAKPKSNPSQDPQSVAAKNRRERISERLKILQELVPNGSKVDLVTMLEKAISYVKFLQLQVKVLAADEFWPVQGGKAPDISQVRQAIDAILSSQR*
>Glyma14g09231.1	MAGDIGRALPPPDSEEFSTLFNQLLHNSPPLGMDPNHSPSDFTPHNTTININSNNNNNTVPSSPSNFNFSDPHHYIPASDATTFKQHNINHNNNHTPDFTSSHVEKSVEASKPVPPPRSSSKRSRAAEFHNLSEKRRRSRINEKMKALQNLIPNSNKTDKASMLDEAIEYLKQLQLQVQMLMMRNGLSLHPMSLPGGLRPMIMPQTGLNLDGSNGFQNSTCAIASSSNDESLVRHAFSFPKQCSISNKSIGVPSVKNIATSDTSSTFHPSIKDALYGNMPQPFMDTTKIGKPSPDVS*
>Glyma14g09781.1	MEPAGAFPDGEWDFFRRIFAGEDHEHDLFTPQFPLLLDGDDELNIVTQPTFCAAPEVGENERMFYSLDAHHSNSSQYISQESSHSNSSNCSGDDTIFIANPGSTNYYFSYPDHVLANNACVYSMDEKYFASFVPSLADIVTEESVKLHEDVASDDRLENSECNQMEPIVFPSKQLQLKRKLDVPAEDKMNKGSENQKKRARALKDGQGCMKNTWSKKNQKHASNGEEAEETNAGSDGQSSSSNMSEDDNISKSALNSNGKTRASRGSATDPQSLYARKRRERINERLRILQNLVPNGTKVDISTMLEEAVNYVKFLQLQIKLLSSDDLWMYAPLAYNGLDIGLNLNSLSL*
>Glyma14g17903.1	MSLRRETWDTNPRTEENHFFNGWSFDCFDQNSLPYLPNSSCGQEVPQTYNNDYPFSEIYGSLLDESSPQIMDSFYSTLDTPLNTAPFLGQEDYPILSMMEEEEQGLLGEELKNLELKNRSNKLQGQPSKNLMAERRRRKRLNDQLSMLRAIVPKISKVCTMQTSILGDSTIDYMKELLEKINNLQQEVEVDSNMASIFKDVKPNEILVRNSPKFEVERSVDTRVEICCAGSKHSGSIRPRDSTMCY*
>Glyma14g31385.1	MEPQKSPLMDESLCDVSHDTEFGDTHFGGGDLFSILESLEDLKDFPSTNNEAAVIGPTFKENEQNSKKVSISSRAPQDSETEPEISPKSKRQKLSPTLVEEPQKVSHITVERNRRKEMNENLSILRSLMPFFYVKRGDQASIIGGVIDYINELQQLLQCLEAKKQRKVYNEVLSPRLVSSLRPSSLSPGKPPLSPRINLPISPRNPQPGSPYKLRLQPGYLSPTIANSPTSSASSSINDNINELFANSKSIIADVEVKFSSPHVLLKTVSLPIRGQAMRIISALEDLALEILHVNISTADETMLNSVTIKIGIECQLSAEELAQQIQQTFC*
>Glyma14g35560.1	MALEAVVFPQDPFTYGCNNKDFLYSLVGGGGGSQTHVGIINNNNIDHTLHANWDSSSPSVLQNVKDQWDSHSSPEACTVDQSLPAVFPPPSSSAEAAAMGRRKRRRTKSAKNKEEIENQRMTHIAVERNRRKQMNEYLAVLRSLMPPSYVQRGDQASIIGGAINFVKELEQLLQCMKGQKRTKEGGFSDSSPFAEFFMFPQYSTRATQSSSSSSRGYPGTCEANNNIARNHSWAVADIEVTLVDGHANMKILSKKRPGLLLKMVVGLQSLGLSILHLNVTTVDDMVLTSVSVKVEEGCQLNTVDEIAAAVHQLSRTVQEEAVFS*
>Glyma14g36010.2	MVPFRRFYGFERWLDHHAAHSPMELNAARSKTERKSTEACKSHREAERRRRQRINSHLSTLRSLLPNAAKSDKASLLGEVVEHVKRLRKQADDVARGDSSSSSRSAQPGSVRSEAWPFPGECDEATVSFCDGGEPKRVKATVCCEDRAGLNRDVGQVIRSVRAKPVRAETMTVGGRTKSVVVVEWEKEEEVGELERALRAVVENRALVGFGMGHVFVGQKRGRDCCEVDSDFLLRNGSFC*
>Glyma14g36370.1	MELHDHDFLEELMSLRRETWDTNPCSQENQLFSNGWSFDCFDQNYHQAFPPNSFSCQQVPQSYNHDYTYNEIYSSLLHEFSAPQVIDSSSYNTLDSTPHNTPPFLAQEDYPLSMMEEEDPGFLGEELQCLDLQTTCKMESSHSPEMPIFNTTSSCVERKNRAKKLQGQPSKNLMAERRRRKRLNDRLSMLRSIVPKISKMDRTAILGDTIDYMKELLEKINNLKQEIEVDSNMASIFKDVKPNEIIVRNSPKFDVERRNVTTRVEICCAGKPGLLLSTVNTLETLGLEIQQCVISCFNDFTVQASCSEELQQKTILSSEDIKQALFRSAGYGGRCL*
>Glyma15g00730.1	MEQSYSWENWALDKEMGEDEEEFLRDILSKPAFSSESESQAPVVSCSAKSKRAPMTYILSFDNSTITPAPSSPPTLEAQPGKRAKRASHIMAERKRRQQLTQSFIALSATIPGLNKKDKSSMLGKAIDYVKQLQERVTELEQRKKRGKESMIILKKSEANSEDCCRANKMLPDVEARVTENEVLIEIHCEKEDGLELIKILDHLENLHLCVTASSVLPFGNSTLSITIIAQMGDAYKMKVNDLVKKLRQVLLNHTNVNTNPY*
>Glyma15g00750.2	MEENPWGSWSADMEVDDEVVNESLCHTNLFDEEFLRDILQRPQEGAPNLNNSSIMSSLCAQDIKPTTLFPTTYILSFDNSAALLPTETDRDFSSSKLPSSNSRANHGIKKPGSASESLNHIMSERNRRQELTSKFIALAATIPGLKKMDKAHVLREAINYVKQLQERVEELEEDIQKNGVESEITITRSHLCIDDGTNTDECYGPNEALPEVEARVLGKEVLIKIHCGKHYGILLEVMSELERLHLYISASNVLPFGNTLDITIIAQMGDKYNLVAKDLVKELRQVAMMKSCYVQQ*
>Glyma15g02531.1	MDGLSWDASSQLVANTPVLWSTQSQDLEGDYHHSMPHLSSSVLNNQTGYAYPSSEKARGMVQLSTMSEIMSMMPNTNLPQRITATMPVKSGAAGASWEEALISQSCPSLSVNMNQTSNYVADLNKAHQQQQQLINGTQNGKATTCSLDQSIDCLLSATNNSNTDASVEDDGISMILSDCRNLWNNFSYGSAASSGESDSNASINARNSDMRYPSVSELDESVSQSFSDQYLSQGRVIDSEVICTKRSSSSCFSIAQNSSATEGGFRLISETSPKSKRPRWIHKHPGSSNINFQQPNSSVTPSFEEPDPEVIAQMKEMIYRAAAFRPVNLGLEAVEKPKRKNVRISTDPQTVAARQRRERISERIRVLQKIVPGGSKMDTASMLDEAANYLKFLRSQVKA…
>Glyma15g03740.4	MESDLEQQPQVNSSGLTRYRSAPSSYFSNIIDREFYEHVFNRPSSPETERVFSRFVNSLNSEEEDSLHHKLSTDSSSSAAVKEEVNQQDQGINEEHVAVAALQQSNNNINNYNNNNNNNYSASHNFYQSSSSKPPLPNQNPNLPSAMEQGSFSMGLRHSGNNSNLTRHSSSPAGLFSQINIENVYAGVRGMGSLGAVNNSIEDAKFSSSRRLKNQPNYSSSGRMSSIAEIGDKGYRESSPDSEAFADGNDFMAGFQVGHWDDTAMMSDNVGGLKRFSEEDSKPFSGLNAVETQNETGQTHAPLAHQLSLPNTSAEMAAIEKFLQFSDSVPCKIRAKRGCATHPRSIAERVRRTKISERMRKLQDLVPNMDKQTNTADMLDLAVDYIKDLQKQVQTLSDC…
>Glyma15g06680.1	MWLSFFHEFGDISLIASAVFHCMRSSHMEISSIRGLPELGIIEDPNFLHQWQLNSIDTTSLKGAAFGDILQKHSFSDNSNFNPKTSMETSQTGIERYAKQLGDNSWNHNKSQQQTPETQFASCSNLLSFVNTNYTSELGLVKPKVEMACPKIDNNALADMLISQGTLGNQNYIFKASQETKKIKTRPKLSQPQDHIIAERKRREKLSQRFIALSALVPGLKKMDKASVLGEAIKYLKQMQEKVSALEEEQNRKRTVESVVIVKKSQLSSDAEDSSSETGGTFVEALPEIEARFWERNVLIRIHCEKNKGVIEKTISEIEKLHLKVINSSALTFGSFILDITIIAQMDMEFCMTVKDLVRSLRSAFSYFV*
>Glyma15g06803.1	MIYNTKEKRKGLRPSDSKACREKMRRDRLNDRFMELGSILDPRKPLKMDKAVILSDAVRVVSQLREEAQKLRESTENLQEKINALKVCKLM*
>Glyma15g06860.1	MSNSNWVLDYDYLDNIPLTTLEPPNFSWSSSSPPPTLSVELDDSFGILDGLKENRSRKRLRPSDSKACREKMRRDRLNDRFMELGSILDPRKPLKMDKAVILSDAVRVVSQLREEAQKLRESTENLQEKINALKDEKNELRDEKQRLKVEKENLEQKVKALSSQPSFLAAAGQVVGSKLVPFMGYPGVAMWQFLSPAAVDTSQDHVLRPPVA*
>Glyma15g06950.2	MMSRKRNYDDDTREYKSKNLETERRRREKLSSRLLMLRSMVPIITNMNKATIVEDAITYIEKLQDKVQNLSQELHQMEATSVETAETKIVEIDAVEDMKNWGIQEEVRVAQINENKLWVKIIIEKKRGRFNRLMQALNNFGIELIDTNLTTTKGSFLITSCIKVILRKIKIKLDF*
>Glyma15g08140.2	MENNPSSSRVERKIIERNRRNQMKALFRELNSLVPHQSSKEAISLPDQLEEATNYIKKLQINLEKMKDKKNMLLGIERPNVRMNNGGRTVRLNSPRIEIQQMGSALEVVLITGFDCQFMFSETIRVLHEEGVDVVNASYKVIEGAVFHSIHCQDRESANGAARISERLKNFIYDSSYSAF*
>Glyma15g11130.2	MSHIAVERNRRRQMNEHLKVLRSLTPCFYIKRGDQASIIGGVIEFIKELHQVLQALESQKRRKSLSPSPGPSPRTLQPMFHQLDSPSMIGTNSFKELGASCNSPVADVEVKISGSYVILKVICHRIPGQVAKIITVLESLSFEVLHLNISSMEETVLYQFVVKIELGCQLSLEELAMEVQQSFCLDAIIAL*
>Glyma15g18070.1	MENIGEEYKHYWETNMFLQTQELGSWGLDEALSGYYDSSSPDGAASSAASKNIVSERNRRKKLNERLFALRSVVPNISKMDKASIIKDAIDYIQHLHEQEKIIQAEIMELESGMPKKSPSYDFEQELLPVVLRSKKKRTEQLYDCVTSRNSPIEVLELRVTHMGEKIVVVSLTCSKRTDTMVKLCEVFESLKLKIITANITSFSDRLLKIVFIEANEDEKDHLQIKIQTAIKALNDPLNPMSI*
>Glyma15g18580.2	MHPMESVFSLSVAARTDFIQFLVQSLGCSYICLWAYDSISPNRLSFLDGIYNVRNNQASSSLGSVQAQQLFSQFRTLTFDVNDDRVPGLAFRNQRPYLELQQLELLRLASTEIQIQFFQEARIKTAVFMGCNKGEIELGFLNMSQVDIQTALRSLFPEDFSTRVQSQQIDQNPPTSSSSSLRSISTGSPEYSSLIFSIPGTSQPHFPPETLGASSSRVEPTMQPVPNSPHQRAIDIQALTEVPSLTQFPTPETEHDAIMRAILHVISPTTSYHHEQQHHQNLPYSNNFLPVVRPDASAFQRYRQDLGSNMASNFRRQSLMKRSLVFFRNMNFMRMRERVQATSRPTNTQLHHMISERRRREKLNENFQALRALLPPGTKKDKASILIAAKETLRSLMAE…
>Glyma15g29630.3	MDCSAARKTQKADREKLRRDRINEQFVELGNILDPDRPKNDKATILCDTIQLLKDLISQVSKLKDEYAMLNEESRELTLEKTDLREEKASLKSDIDNLNNQYQQQLRTMFPWTAMEHSVMMAPSSYPYPVPMAVPPGPIPMQPYPFFANQHPAVISNPCSTYVPYLAPNTIVEQQSTLYVSPPLHPGARPNVSGKQESKSKSSRESMAEKNEESNDVTTDLELKTPGSSADQDLSSGQRKSSKLSRRESSCTEWSSLGRCSSCSVQDSSSSSVVASRKDNE*
>Glyma15g33020.1	MQPCSKEMQGLNSLLNSSSQISLQDLQNHTTNQIQNSHMNHQHQLAHFDSTSHDDFLEQMLSSCSWTDLNPNKPLLWDPNTLNDIKPPDETTPSNNNNDATTNVASFSSFDEHSTLASKFRNHQISSNNNAPKNAAAAALMLQHQLLRDSGLLNMPLSLPGNDVVVDASTFESPNPSGKASVQTFYNGFAGSLHGVGQSSNQTQHFQHPQGSSNPMQGQNFGAVPAGGGSATNQAPASGAAAGGAPAQPRQRVRARRGQATDPHSIAERLRRERIAERMKALQELVPNANKTDKASMLDEIIDYVKFLQLQVKVLSMSRLGGAAAVAPLVADMSSEGGGDCIQANGKSNGGGAQASTTNTNTNQTTATTTSNDSLTMTEHQVAKLMEEDMGSAMQYLQG…
>Glyma15g41400.2	MMALSTYSNFDTTLQIPHLETNTFHEAMPEVAAPNLQHFLPHSDESLFLSNALFENYIDPTCDFLYTPEINPFTSLTHHDDIFPTHEDYNLLPCPKRQKCCYEKNQQQEHVFFSLQELTTSTLPSNFLDRYAVPYDNNFSFQAEELQQQLYEVPQYGSTCVDLQCEKKGCERIISPQSVAARERRRKITEKTQQLGNLIPGGPKMNTAEMLHAAAKYVKFLQAQVGMLELMNTSEEYKAESHPENLHALVVSPFVQEKLYTEERCFVPKEIVTTLANHEDLQSRPTILEDLKQLIRTDIEKKAKKE*
>Glyma15g42680.2	MPFVPFKVIAKMSVMYSPVLNYSDVEYQLWKNQDMDSSIGHPQQHCHQSNSGLLRYCSAPSSMLASLIDNTIHGCVNEEPFTSENQQQQQHYLPSTSSEMETMLSKMPPSNIGWSNSEPLQEFGGKPVKQEIGQSVPQGPPKQNGYSYGGSQLIYQSQQIQGLPNGSSIASISAFDGSFGAVNSMASEDSIQSKMGVRNCSNLFRQKSSPAGFFSIENDLAALREVGSFKDNDVSNGQATASTSGLHSSLTFSSRSSSCLKQMPPQIAENGNESLEENYDQSRNLVNDNGSSKCYIPSFTNEFWESSAFNAPKTENEDEIMFSTSNGLESQETDFSYQNHGLTHHLSLPSSSTKMSSIEMFLQIQGSVPYKIRAKRGFATHPRSIAERERRTRISERIK…
>Glyma16g02020.2	MERLQGPLNSCFFGDPLGVNCLDHVLVDEESLRLEEEEHLLISSLEDNMPFLQMLQSVESPQFFPLKETNFQTLLRLQHKKNPWEGIAYFPRMEAQQVQAALELESCVTHDMSEMQYSPVKSESNELQHPLSVSCFEKKVNYECNQEPQKVSQTCPKSQPTATKERRKRKRTRPSKNKEDVENQRMTHIAVERNRRRQMNDHLSVLRSLMPPSYIQRGDQASIIGGAIDFVKELEQLLQSLEAQKRTRKNEEGGGGGGSSSSSSSTMLCKPPPPPLLLLSSPHGYGMRSSPSDEVNCGDEVKAENKSEAADIKVTLIQTHVNLKIECQRKPGQLLKVIVALEDLRLTILHLNITSSETSVLYSLNLKIEEDCKLCSASDIAETVHQIFSFINGVARDH*
>Glyma16g02320.2	MEELIISPSSSSSLVSLSQENPTPTLQQKLQFLLQSQPDWWVYAIFWQASHDDNGNLYLSFGEGHFQGTKETSPKSLTIPTKNKFLMKTPTNDNINDAEWFYVMSLTRSFAVNNNSSSNSTSCSSSSSSLPGKSFALGSVLWQNNRHELQFYNCERSNEAHMHGIETLICIPTQNGVVEMGSYDTIKQNWNLVQHVKSLFHTSPDPVTVQILDDHIISFADIGIVAGIQETKKRKQITQTAPSKNDNYVDSEHSDSDCPTLPTATTPTASEPKKRGRKPVLGRETPINHVEAERQRREKLNHRFYALRAVVPNVSRMDKASLLSDAVAYINELKAKIEDLESQQPRDSNKKMKTEMTDTLDNQSATTTSTVVDQSGSGSRLGLGPLGLEVDVRIVGPDA…
>Glyma16g02690.1	MKIEVGLGGVWNEDEKATVVEVLGREAFDYLVANSVSNENLLMAFGSGENLQNKLSGLVERPNASNFSWNYAIYWQISQSKYGDWILGWGDGCCREPRDGEEGGEVRIVDDEKVQRMRKRVLQKLHMTFGGSDEDIYAFGLDRVTDTEMFFLVSMYFSFPRGLGGPGKCFASGKHLWISDMFKSGFDYCVRSFLAKSAGIQTVVLVPTDLGVVEMGSVRTVDESFELLQAVKSVFSAPLVLPKVKPTAPLDLVSEKRDGNESANALFCGLAIVDKNKNNNSHSNNRVEGVGVPKIFGQDLNCSTQFREKLAVRKMEERPWPWGGHPPNGNSIGFPNGVHGSSWGAGEVVRQLGHPEILAPRLASSGALPDVANSAKNDFVHNNFQQQQLPVQMQFDFSR…
>Glyma16g05390.1	MNMERYTLPAPPINIILEEEEEEENIAIAMGAPLIPSFKSMLQHQQQQPDSYFNFNFNSSISSATIPFVPNMESFPSLDPFSPSLSSLPFFNNNSSNNMAFDPGFDLGLDTTGLHSSVPPAPHLFSQAQMGFEFSELEALTGPGNGNNAPFADGAKVAAAMLLRPPPLDGAQQQQQQPTLYRKRRGTAAEIPGLETVRRKGRKWEEGGRGGEGEEGSSADVDGSGLNYESDEQNENNGNNGLKLSENNGGDNKGKRKGLPAKNLMAERRRRKKLNDRLYMLRSVVPKISKMDRASILGDAIDYLKELLQRINDLHNELESTPPGSLLTPSSTSFQPLTPTLPTLPCRVKEELYPGTLPSPKNQAAKVEVRVREGRAVNIHMFCTRRPGLLLSTMRALDN…
>Glyma16g10620.1	MENQFFLASGVSQTQQHPLHFEPSPPNPSSVPSWQSLSPPNMGIQLTVMNCAPEQTQDCFYNPNWDKSTADHGLHHFDSSALSSMVSSPAASSNPNNKSNENFIIRELVGKLGPIGSSDEIPQHSPHPLVVASSCMNSNGNNSTYTSCYSTPLSSPPKVNIVHSLVNERLANLGGGKSTMALNSSVAEFSADPGFAERAAKFSCFGSRSFNDRSVQLGVNNAELAQRSAPAMEHGGKLPRVSSSPLLKTLGSQMGAQENKNSAIHQEQEKMEGANSQEESTISEQAPNGEIGVKTSQDMMNSRKRKASSKGKAKETSNSFNPTKGVEGSEDSNSKRSKPNEGDGNENGQVKVEEESKAEEEKQNKSNSKPPEPPKDYIHVRARRGQATDSHSLAERVRR…
>Glyma16g12132.1	MSSVWCGPKMYEESSCYDPDAMMAEGAEDCFPQMVSESEAVMSATPTQTHTHNTFAYSYSCGEDAANANGPIAMEHPQQNPYNYSNTQFVEELYSNQQFTYHTPTPDLLDLLHLPNPIPGDNRTNVSSVSYDPYLHLNLQQQQQPTLRELLPHMPALRNDFPFGGAAGGDDIQDFGNGLVDFTQQEVGKRRGGKRTKQFTSTTTERQRRVDLSSKFDALKELIPNPSKSDRASVVGDAINYIRELKRTVEELKLLVEKKRLEKQRVMMRHKVETEGESSNLDPAEYSESLRSSWIQRKTKDTEVDVRIVDNEVTIKLVQRKKIDCLVHVSHLLDQLNLDLQHVAGGHIGDFCSYLFNTKICEGSSIYASAIANKLIQVMDTSLAAASLA*
>Glyma16g26291.1	MPPPPPPQLAMEKRRKRGEEGEDEGGLNYESGEDMKLEENGVDANNNDNDNDDDDDDGDGDNGNGNGGGGGGDQKGKKKKRKKMPAKNLMAERRRRKKLNDKLYMLRSVVPNISKMDRASILGDAIDYLRELQVRITDLNHELESGPPGSSLPPAASFHPVTPTLPTLPCRVKEEICPISLPSPKNQSAKVEVTVREGGAVNIHMFCAHRPGLLLSTMRAMDSLGLDVQQAVISCFNGFSLDVFRAEQCREGQDVLPEQIKEVLLDTAGFHGMM*
>Glyma16g32610.3	MARRNSGKHLLVGEKEDYNKLAMDDENKKWMHKETERQRRQEMGNLCTTLRSLLPLEYIKGKRSTSDHVNEAMNYINHLQSKVKQLQAKRDELVKVSNLMSNICPENIESSSTIHLPPLVSIHPFPGGLEIMCSYSFGKSLFPMSRVLDILLKEGLNVVSTTSIRRDGRFIHTIRSEYPIHSNMAGTDYTELQMKLMEIISSSTIRCTD*
>Glyma16g32620.1	MLPLQRGNELVIQFSNSPHHQQHKISEDLILDDYASLNVNDSNQKFITSSSSQPTKKLFYGANKKNHDSNEHKKKMIHMEIERKRRQEMATFYASLRSLLPLEFIKGKRSISDHMNEAANYIKHMQNNIKELGAKRDEMKKLSNHCNNMENNHAGLHTSCNFTIHENNGIMGIEITSGFREEKPKISKLLQFLTEEGFEVVSCFSTEVNGRLLHSVQCEVNNSNSVDLSELRKKVSNAFPTFRCSD*
>Glyma17g02615.1	MAPLSQIPPSSSLHPSNIAETGNIYTTTSRKRVKKMDHTNCESLNVERERRSKMTQMFTQLQTTVPGVLPQATREVIINETIKYIKELEMKMQKLEELKESMKEGSILLACGNNNMNCSVTVSVSANVAFFGIQSLPRSGLVSVIMKVFCKHRAEILAANVSVNNGKLILAITAMVQNGGVVENIRRQILSL*
>Glyma17g06190.2	MHSMDGVFALPEAARADCLRSLVQSCGCTYVSLWQYDSNLSNLFFLDGFYDATNNQQSSSLGSVAERLLHQYRALTFDVNDHEYVPGVVFRNQLPYIELQLLDLLRLTSTEIQTKFFQEAGIEIAVFMGCKNGEIELGFSNISQVDIQTTLKNLFPQDFYIHSQSTTDQNPPLSSSSSSSSFMSLSTGRPDQCSSSLLLSSIPGTSQYHFPQTLPTQTQTQTQTSPQYQALDLVPVIPSYFPTPEGEHEAIVKAFISVMSSSSTSTSQQHQPHQIVPKYTSVVHPGATAFNKCRPDTLNPNITPQLGSNFRSQSLQKRSFEFFRNLNNLTRMRERVTQPAPRPISTQHQYQQHTISERRRREKLNENFQALRTLLPPGTKKNKATILTTATETMRSLMD…
>Glyma17g06610.1	MDVSRKQQIKHRKQRERERESMTDEQQHQFPSSMVSSPLYIHIYHAEVENKSEENRPKIERKRNTKTLAHHILYSLTWIVNSANELLPFKLTMENIGEEYGYWPENDMLFQNEDLGSWAIMDEAALSGSGYYDSSSPDGTGASSSVASKNIVSERNRRKKLNDRLFALRAVVPNITKMDKASIIKDAIEYIQHLHDQEKRIQAEILDLESGNKLKNPTYEFDQDLPILLRSKKKRTEQLFGSVSSRNSPIEIIDLRVTYMGEKTFVVSLTCSKRTDTMVKLCAVFESLKLKVITANITSFSGTLLKTVFIQADEEERDFLHIKIQTAISALNDPLSPMSI*
>Glyma17g08300.2	KHIKTKETLLLHWCSLSISLLSSHLMQPCSREMQGPNTTNSLFNNNTTCSNQPQIHFDTTSNDDFLKQMLSNLPSSSWTLDQTTPDNNVVFPYDVEHANLASKFRNHQITTDNDKASALMLHHHLLLSSSAAAANSQLLHMPFDSSAPNDVVDAPSFKSLTPNGEPASVQALYNGFSGSLQPNNQTHHFQQHPQPQVQSFGASAPANGGGSGQPKQRVRARRGQATDPHSIAERLRRERIAERMKALQELVPNANKTDKASMLDEIIDYVKFLQLQVKVLSMSRLGGAAAVAPLVAEGGGDCIQAKRSNSNDSLAMTEQQVAKLMEEDMGSAMQYLQGKGLCLMPISLASAISKATCHPFINGDGPSSPRMSALTLANAVVKDAASVSKS*
>Glyma17g08980.1	MELPQARPLGTEGRKPMHDFLSLYSNSTAQQDPRLPSQGSYLKTHDFLQPLERVETKACAKEEATEEILSVVQKQRPPSVEHLLPGGIGTYSISHISYVNNNNNQRGVLKPETSSLFVRQATSTDKNEENSNCSSYTSSGFTLWEESSGKRGNTGKENNAGEKPSLGVTESAAKLGQWTSTERTSQSFSNNRHGGFSSRSSSQTTGQKNQSFIEMMKSARDSNAQDEVLESEETFFLKKEPSSNTQRELRVKVDAKSTDQKPNTPRSKHSATEQRRRSKINDRFQMLRELIPHSDQKRDKASFLLEVVEYIHFLQEKVHKYEGSFQGWSNEPEKLMPWRNNDKPAETFQPRGTDNGSSPSPTLLFASKVDEKNITISQTIPGSTQNVESGLSSATTPKT…
>Glyma17g09810.1	MKNTNTNTSGSPKLDRKTIERNRRIHMKSLCFKLVSTIPSNYLKTSKDMLSQQDQLHLAATYIKHLRERIEKLKGEKEKAMNMMMMSNQSNNRIFNTGSELPLLEIKDLGSGIEVMLISGLNKNFMLYEVISVLEEEGAEVVAANFSTVADKIFLHVSCSG*
>Glyma17g10290.1	MEPPLINDSTFSSANPSLSEIWPSHFPTDHTPSNKRHLSPSTDCGSNKHIKSSGSGSQDQNGALKAGEVDATSVAGNKLPEQTAKPSSSEQPPKQDYIHVRARRGQATDSHSLAERARREKISERMKILQDIVPGCNKVIGKALVLDEIINYIQSLQHQVEFLSMKLEAVNSRLSMSPTIECFPSKEVGTQPFDLAGIIFGSQPARGYAQGSQPGWLHMQIAGGFEKAT*
>Glyma17g16720.1	MMEELNKPMDGSATSWLSDLEMDDYNLFPDECPLNLNMFDDREFLSQDIASAFQEQTQTLQQQSLSSECPSKTVSNSSTDETTFDFERPSKLLKTTTSTSSNFDSSTITKTLSPKLSPSSSFQSQILSFDNTNTQFYEFHCTLNPTQNEMVSVSVPQKGKPRFPTQTPKGSPKYQNFETKTSHAKRSPAHAQDHIMAERKRREKLSQSFIALAALVPGLKKMDKASVLGDAIEYVKELKERLTVLEEQSKKTRAESIVVLNKPDLSGDNDSSSCDESIDADSVSDSLFEVESRVSGKEMLLKIHCQKQRGLLVKLLAEIQSNHLFVANSSVLPFGNSILDITIVAQMGESYNLTTKELAKNLRVAALKILS*
>Glyma17g16730.1	MTSMEESWTSWLCDMEPDDYSFMGQSDIKVDDVNGTLASPHDVATALLEKNQQSSFSTVESLSSAAESGLERPFKLPKIEQLSQKTASSSTPSSYILSFDNTNPPPVTVESASKPGTKVLNLEKVLPSKNEPRRVVTQQNKKMGSFAGSSHHTQDHIIAERMRREKISQKLIALSALIPDLKKMDKVSVLGEAIRYVKQLKEQVKVLEEQSKRKNEESVVFAKKSQVFPADEDVSDTSSNSCEFGNSDDISTKATLSLPEVEARVSKKSVLIRILCEKEKAVLVNIFREIEKLHLSVVNSSALSFGSSVLDTTIVAEMEDEFNMGVKELARNLRVGLMQFM*
>Glyma17g16741.1	MMQISSNMYMPEFGMEDPTLFHQYPMDSSSALFQLEDLDFESFSASPKNSSSHNKRLFNSESTQNSFHKSPHEQYSVAPPRPTKQNKTVMSTTWSAYNAHHHHHDMVAPKASSSSSSKIISFDQHSNASSVTSQQLYNNVDAAAKVKKPKIETGYGENLDFSAAAAAASQSICDNNSFLDHYDNQDKKAAASTTRNPTQAQDHVIAERKRREKLSQRFIALSAIVPGLKKMDKATVLEDAIKYVKQLQERVKTLEEQAVDKTVESAVFVKRSVVFAGVDSSSSDENSDQSLPEMEARISGKEVLIRIHCDKNSGGAAAILRELEKHYLTVQSSSFLPFGNNTLDITIVAKMNNDYCLTAKDLIRSLSQCLRQL*
>Glyma17g19570.1	MSSSTQDEISFVLRQFLLRSSVTTHESNDDARNSMSKTALPDGISAYKGSSAANVSSLSVAASENETDDFDCESEEEEVPTPPKSIRSRSSSKRNRAAEVHNLSEKRRRSRINEKLKALQNLIPNSNKTDKASMLDEAIEYLKQLHLKVQMLSMRNGLSLHTMFFQEGLQPLQLSQVPRMDSGEESRLIPSNPTASLPMHQENPMHYLSNLPNKLAMADQQSVPTPSYIINSETSFRLESPIPENIRSFQLRRFPEMCREDILQHQHLNANH*
>Glyma17g19830.1	MDVDIVKTSNNNNNMDVMAMMMQMEKFPELLFCDDPFYTTTPTYQETDLLSSGRSSSSTTSASTLFNNNVTTTIPPTTTPSNNVVQFSNIDDLFQQQPPMSQSLQLQPYPSEKKKKNNNSMAAMREMIFRIAVMQPVHIDPESIKPPKRRNVKISKDPQSVAARHRRERISERIRILQRLVPGGTKMDTASMLDEAIHYVKFLKKQVQTLEQAGANRSPHSSNNNNNILNTTHVVGAVGFPLGMSSNYSNNIISNVVNYSLLMKGGCQPCQVFGSTSKQLLS*
>Glyma17g21573.1	MTSSWRSSACAPWTMSTIGTSRTLTIMMRRSTICTTLTETFQASTLMSFLPPQENPNFVNPQLLFPLLYSSQQIPIPPLCSSSKRSRAVEFHNLYEKRRRSRIKEKMKALQNLIPNSNKTNKALMLDEAIEYLKQLQLQEQGFIATLYYVEECEILTQNE*
>Glyma17g34010.1	MAEFTENLQNISSSSPFLDIDPSMELLNQFIGMNQLYVLDNSNLMPYFSCDTFLGPQEPEFPGNLEEDFPFLFHHVNHNAPPVSLPIFQAENEIHEGNKRKSMDLLETSFANSTSAVSETGSKIKHSSGRGKRLKNNVTEEEEKAKEVVNARARRGQATDSHNLAERVRRGKINEKLRYLQNIVPGCYKTMSMAVMLDEIINYFLSLELTAASTFYDFNSEIDAFETMQRSRAYEAKELGKYKREGHGGVSLLQPTWHL*
>Glyma17g35423.1	MEPVGAFPDGEWDCFRRIFASDEEHEHDLFTPQFPLLFDGDDGLNIVTQHTFCAAPEAGENACMFYSLDADHNSNSSQYISQESSYSNTSSNCSGDDTVFIANPGNANYYFSYPDHVLANNNACVYSMDEKFFASFVPSISDIVTEESAKLYKDVGSDKLENSQCNQMEPIVFPTKQLQLKRKLDVPAEDKINKGSENQKKKARVSKDGQGCMKNTWSKKNQKHTSNGEEAEETNTGLDGQSCSSNMSEDDNTSKSALNSNGKTRASRGSATDPQSLYARKRRERINERLRILQNLVPNGTKVDISTMLEEAVNYVKFLQLQIKLLSSDDLWMYAPFAHNGLDIGLNLNSLPL*
>Glyma17g35951.1	MAGDVGRALPPPDSEEFSTLFSQLLHNSPPLGMDPNHSPPDFTPHNNTIDININNNIINNNNNNNPVPSSPSNFNFSDPHHYIPASDATTFKQHTPDFTSFSVEKSVEASKPVPPPRSSSSKRSRAAEFHNLSEKRRRSRINEKMKALQNLIPNSNKTDKASMLDEAIEYLKQLQLQVQMLMMRNGLSLHPMSLPGGLRPMIMSQTGLNLDGSNGFHNSTSAIASSSNDESLVRHAFSFPKQCSISNQSIGVPSVTNIATSDTSSTFHPSIKDALYGNMPQLFMDTTTMGKPSPDVS*
>Glyma18g02940.1	MGDKRLRNHGRNFRMVSIVTMENYYDSGWHMGNSSWAQCSDHSSSSFAVPIQILPHHVTDSASLQFGEFHSWPLPIEGAAEERAISASKSHSQAEKRRRDRINAQLATLRKLIPKSDKMDKAALLGSVIDQVKDLKRKAMDVSRAFTVPTEIDEVSIDYDHVQDESCTKVNKLKDNIVIKASVCCDDRPELFPELIQVLKGLRLTAVKADIASVGGRIKSILVLCSKDREDSVCLATLKQSLKSAVTKIASSSMASSCPARSKRQRFFLPSHCLQ*
>Glyma18g04420.1	MALSKDQRIPHDSSMSSKVQNCVFSETSVEITSMTVHRVNEYHKSVLEEEDGSQTTNGLSNDSAVTRSPPLCGSRKDYAYKGTNYQLEEAVSLIDFKGYSNILQASGSLLSFQQNKMVPLNCYLKDNGQKEYCVWENNLHQGHNHWNQTSPRSTRDMRLVENLNCFQTSSGYSPIVNNAKEKQHGQSSSGWLYSAPTIPNDISSLHKSGAQESVLQKRPSMGENMKAAKKQCSTESKTPKHKSSPSKDPQSVAAKNRRERISERLKILQELVPNGSKVDLVTMLEKAISYVKFLQLQVKVLATDEFWPVQGGKPPEISQVKEVIDVILSSQRERSSCSK*
>Glyma18g14530.1	MNNSVPDWNFGSDSCVTTTNQKKPMIGVDQELVELQWQNGQVVMHSQTHRKPFVNSITPRPLRRNFQSTLRTSEPFGNSSNLIQDDETVSWIQYPLEDPLEQEFCSNLLSELAPCEVESYKQIKPFEEGKFTKLDASSTPHVTETSQSPTMKSSSFQEFSGIPIPAPRFHVSDSPQKNNNDLGGSCKVQNFSHFSAPLNVSSASANAHFRDKITGNMSKNEIRECSLMTVGSSYCGSNHIPQDPDASRASSNGVWTTTLSAEPEAVRDHVPRTSPQNEKGKSEMLEPTTTSSSGGSGSSLGKNCSLSTRNQGQKRKGIDVEESEEQSEDTELKSALGNKSSQRAGLARRNRAAEVHNLSERRRRDRINEKMKALQQLIPHSSKTDKASMLEEAIEYLKS…
>Glyma18g15920.1	MSSRRSRSSQSDVSTEITDAQITDIISKLQQLIPELDARRSDKVSASKVLQETCNYIKSLHREVDDLSDRLSQLLATTDSNSAQAAIIRSLLL*
>Glyma18g32560.1	MENQFFLNAGVPPQLHFEPSPHGHQPCPPPSWQSSLSSAMDVQVTVLNCSTEQTQDCFYNTTPTWDKSTDHGLQFDSALSSMVSSPAASNSNISSENFVIRELIGKLGNIGGGGGSDEISPHSQPLVGASFYINCNNNSTNTSCYSTPLSSPPKVNTIKIPTMVNHLVKEGMPPSLETPMSLNSTVAKFSADPGFAERAAKFSCFGSRSLNGRTTQLGLNNAELAQRSSLVENGKRLPRVSSSPSLKVLESQMGTQENKNSPLQDLMELANSQEESTISEQTPNGDTGVKPSPYVNSRKRKGPSKGKAKETSASINPPMAAEASEDWNAKRSKPNAGEGNENGQVKAEEESKGGNSNANDEKQNKSNSKPPEPPKDYIHVRARRGQATDSHSLAERVRR…
>Glyma18g48126.1	MEDSLENWISLLEMEEYHDGSFDEEEFLREILKEEQQPENLWPQRDQKLSNTSPTVSFDEAISFCGSGTLHKSNSSNSIKSLKRSSSSVSPATTTYLLSFDTSSAKPITLKPSPKLDLALGSSNKRSTSTVTVVKDGCEFEPLMMPQSQARKKVRRSCETQHHIIAERKRRQELTGSIIALAATIPGLKRMDKAYVLREAVNYTKQLQERVKELENQNKVDSATFIRKSQASSHCETNKEISLFEVEARVLDEEVLIGIHCEKQKDIVFKIHALLGKLHLSTTSSTVLPFGTSTLIINIIAQETAMTMHDLVKKLRDYNRRCMTSNSN*
>Glyma18g48143.1	ETDDDDLFINQSHVISFNEAKSPKGMIFQQQVFSPKSKPSSSSSSSSSFLQSNLKSCSSFSTGGYVLSFDNNHIVEPRYPQNPFSKSVAQSHCVEPKAFPRTRPRVHILAERKRREELNKSIVALSATILGFKKTDKANVVREAVKYVKQLEERVNELENQKRKEGVNSIILTKKTPLSINNIDQAITHGCVDVEEEILELKVTVLDKELLIGIYSEKQRQTMLKILSLLDDLHLSITPLSITPTSVLPFGTSTLKITIIAQMDDEYNMIIHDLVKALRQRILKSQDMQK*
>Glyma18g49320.1	MSSRRSRQHSGSTRISDDQIIELVSKLRQLVPEIRNRRSDKVSASKVLQETCNYIRGLHREVSDLSERLSQLLTTIDADSAEAGIIRSLLNQ*
>Glyma18g51080.1	MARSAKGHQDEFDDDDEEELLTANNTSSKVKVDEPSTGKRVNPQRSKHSETEQRRRSKINERFQVLRDLIPQNDQKRDKASFLLEVIEYIQFLQEKLQIYEQTYEGWNQEPTKLTPWRNNHGPAENTTDPSQATQNGSVDEKNNNVSPLLPKNVQNPIESDFSMTTIQKGNIPGSTTEAVPLPMQMRLDMFDPVVSSSMATQHLLEPVSNVNMLSHTQPQLWLDKRNKGNYILPHNDTMKEQEELVNESGSDSISSAYSQGILDSLTQALHSSGVDMSQTNVSVQIDVGRQENAGLIPSASTSKGHENQSVSNPAIARSGVDYCNIDSEQSSKRLRQEAS*
>Glyma19g02510.1	MSSRRSRQQSASTRISDDQIIDLVSKLRQLVPEIRDRRSDKVSASKVLQETCNYIRSLHREVDDLSERLSQLLATIDADSPEAAIIRSLIN*
>Glyma19g27483.1	MNMERYTLPAPPNIIPEEEENIAIAMGAPLIPSFKSMLQQHPQQLDSYFNSSISSTTIPFVPNMDSFLSLDPFSPSFFNNSSSSSNMALDPGFDLGLDTGLHSSAPAPHLFSQAQMMGFEFSELEALAGPGNVNVPFADGAKAAALLRSPHFEPPQQQPTLYRKRRGTAAEIPGLEMVRRKGRKWQEGGGEGEEGSSADVGGSGLNYESDEQNESNGLKLSENGGDNKGKKKGLPAKNLMAERRRRKKLNDRLYMLRSVVPKISKMDRASILGDAIDYLKELLQRINDLHHELESTPPGSSLTPSSSTSFQPLTPTLPTLPCRVKEELYPGTLPSPKNQAAKVEVRVREGRTVNIHMFCTRRPGLLLSTMKALDNLGLDVQQAVISCFNGFALDVFKAE…
>Glyma19g30910.1	MHHFAMDNSHLLQFLPNTTTTTTTTNTPFFHAAPHTHTMHHPLSTNSSNNTNYYPFHLSQITETPSHHDRALAAMKNHKEAEKRRRERINSHLDHLRTLLPCNSKTDKASLLAKVVQRVKELKQQTSEITELETVPSETDEITVLSTTGGDYASGGGDGRLIFKASLCCEDRSDLIPDLIEILNSLHLKTLKAEMATLGGRTRNVLVVAADKEHSIESIHFLQNSLRSILDRSSSGDRSKRRRGLDRRLMS*
>Glyma19g31351.1	MVALFSPPVFSTKGWLLEEEPLSYDVSSEYSFPYQFYSPQTQIEVEIESSTAPSPDDPAMVKKLSHNASERDRRKKINNLVSSLRSLLPVADQTKKMSIPATVSRVIKYIPELQQQVQSLTKKKEVLLWRISRQLQGDAVNKESQRKISQHNSEFVVSTSR*
>Glyma19g31361.1	MVALFSPTVFSTKGWLLEEEPLSYDVSSKNSFPYQFYSLQTQIEVEIERSTAPSPDDPAMVKKLSHNASERDRRKKVNNLVSSLRLLLPVEDQTKKMSIPATVSRVLKYIPELQHQM*
>Glyma19g32570.1	MDQAPGGLRGSVHHGATLESIQFNEEIQGLMAPAPENASSFTALLELPPTQAVELLHSPESDSARKPPNCHVSANQKPYLLNSFGSNLTFPSNAALIERAAKFSVFAGENSPPPPGEARLIPAGTGSTLDRVKNEPQETDSNPCSSSRLGCISDPAVENNIQRTAKRKEREKKAKGSSKKRKSAADETSGDGEKLPYVHVRVRRGQATDSHSLAERARREKINARMKLLQELVPGCDKISGTAMVLDEIINHVQSLQRQVEILSMKLAAVNPRMDFSLDSLLATDGASLVDSNLPSMVTPLMWPEIPLNGNRQHYQQQWQLDAFHQPLWEREEVNHNFMTPENSLLSYDSSANSASLHLNQLKMEL*
>Glyma19g32600.3	MDSNSRYQVQQQHQHNSGLLRFRSAPPANLKQQGEAANNNGSAWEGSEPLLRFLNSGDTHDTTSSPTLREFVDNKVSNNSKPAKESSSPLSRMNSQQGYSTSMLPSRSTVTSAMMLGSMGKNQSAKSFDSNLLRQSSFPAGHFSNNISFQNGYDTMKGVGNYSGVNGNDGELSLSMNRMKNQISFSSISPSSSLGVLSPTSKIGTEGIRVTSTEDGRQGGSNGDARYFGPGFSYASWNEPSHHKRQRSSNDELLSDSQDGELGNQVQTLSHHLSLPRTSSDMFAMDSLLQFSDSVPCKIRAKRGFATHPRSIAERVRRSRISERIRKLQELVPNMDKQTSTAEMLDLAVDYIKDLQKEFKTLNDKRAKCKCINMQKSEADQVA*
>Glyma19g33770.1	MATPPNSRLHTMLRASVQSVQWTYSLFWQLCPQQGILTWGDGYYNGAIKTRKTVQAMEVSTEEASLQRSEQLRELYESLSAEETINTQTRRPCAALSPEDLTESEWFYLLCVSFSFHLGIGLPGTAYARRQHLWLSGANEVDSKTFSRAILAKSAHIQTVVCIPVLEGVVELGTTDKIEEDLNFIQHIKSFFIDQQPPPPTAKPALSEHSTSNLTSSYPLVIVPVTAAATANNVLIQNDMNIVDKGEAIILNNNNNNTEAELLADPNSNSFIPSELMELDHQLEEFGVGSPGDGSNHLDSFPKEESMALCAAGLELLQLQRPPAPAHPPTENLAQGDTDTHYSQTVSSILKKNSSRWWPDSPSVNHPTDSFQSAFNKWKSDTDNHHHYFHETVADGTSQ…
>Glyma19g34360.1	MANNPSDAPADDFLEQILGLPNFASADSGLSAADVGLAGAATQAPMMLQLNSADANAHLAGAAFHAPVYQLGLSLDQGKGGFMKPEEASASGKRFRDDVVDNRAKNVFHGQPMPTTMPAAPHPPAIRPRVRARRGQATDPHSIAERLRRERIAERIRALQELVPSVNKTDRAAMLDEIVDYVKFLRLQVKVLSMSRLGGAGAVAPLVTDIPLSSVEEEGGEGARNRPAWDKWSNDGTERQVAKLMEENVGAAMQFLQSKALCIMPISLASAIYQSQPPDTSSIVKPETNPPS*
>Glyma19g40980.1	MMIQKMFDSTRSGMTRSSSHVASINDNDFLELVWENGEIVVRGGSSSNRSRKTNEERIHEDASINKRTRLNPLYSLEDHFLPQRDSDMSSSHQSNNGQDSCQSSQSKNSCKLHEEFANLLKPVTTGNSHLQQCLPSSPLKKQRTDSTQTPRPAKVNFSNFSIPAVFLKSTTTTTTNNYQGNSATQQTKNHSSPARVEEIEALKVDKSAKETQCFQKQTSLTVERSTKLPTPAVDEHSEAAGHNCGVLGIHRSQGQTSTSEALRAKAKAYNNNNINMCHEPLLASSSVCSLGASNDPNLGFRKHEDTDDSTYLSDNDGEPEDMVKQDREGNRVKRSRNPEVHNLSEKKRREKINKKMRTLKDLIPNCNKVDKASMLDDAIDYLKTLKLQLQANFQIMSMG…
>Glyma19g41261.2	MPLHELYRVAKGKLDPIEMNNNTCAVDQSSVPNNDLLELVWEKGQISVQGQFSRARVSPNCKTLPSHCLPSHTPIGYANNAISTNTRMGKCGNLGVELNEIRRLVPSGEVDLSEEEEDMVMPWFNYGMEDSLQHGYSTDFFHEPSSYGVTMNELSASNNFSLLDRRNNCTKIFRDTHKHSSYAPVRSSVADIAENNANNVPSGSSGFSSLKMERQGPVMCSSSSTMMNFSHFAKPAAIVKANIENIGLASRSGNEGIQIKSAAATVTNPAESTKVELSGECPKKPATHNQDQDVTVSTKCDPSCKDVSKVDQNQTSNLVVGESVNKGHEAVEKGVELAVVSSSVCSGNGPERGSEDPNQNLKRKSKDTEDFESQSEDVEEESVGVNKEVPARRNGAKKS…
>Glyma19g42520.1	MCLPEGERGMALEAVVYPQPQDPFGYGIKDPSYNYNNLLEGGGGNWGFEKEEQGFVTFLENQTENYPYGEWNCSPSPPSMLPHLNASNPQSSETSNIHNNLDSSISTPARPKRRRTKSRKNKEEIENQRMTHIAVERNRRKQMNEYLSVLRSLMPESYVQRGDQASIIGGAINFVKELEQRLQFLGGQKEKEEKSDVPFSEFFSFPQYSTSAGGGCDNSTAMSEQKCEAQSGIADIEVTMVESHANLKIRSKKRPKQLLKIVSSLHGMRLTILHLNVTTTGEIVLYSLSVKVEEDCKLGSVDEIAAAVYQMLDRIQQESILN*
>Glyma19g44570.2	MKLDAGVVWDDEDKAMLGAVLGGRALEFLMANWLSNESVLMAVGSEEGLQNKLSDLVERPNVSNFSWNYSIFWQLSHSKSGDWVLGWGDGCCREPSEEEEGSLGRGTLRLLRVDEEMQQRMRKRVLQKLHTTFGGEDEDNYAFGLDHVTDTEMFFLASMYFSFPRGHGGPGKCFASGKHLWLKSVSDYCVRSSLASSAGIQTIVLVPTDMGVVELGSVRMLPESFELLQAVKSVFSTQSPSYQGVSVSTGGNAVFPGLAIGDANKVDGGVSIPKVFVNTIGNRTHFREKLAVRKMEDNRPWPGHGHPDPNGNNLHNNVSFPNVRGNSLHVSSWAVNSDLRQPGPLEIFAPRAPTSSVLAELANVGKQDFRPQRQVQMQIDFTGATSRPSSARPVVGELE…
>Glyma20g22010.1	MDSLEDSGCWDFLDYSFIDQAPPDFLWSNNNNSVSTEIDIPGDAVACQENTKKRGRTDSCFKAGSKACREKLRRERLNERFCDLSSVLEPGRPVRTDKPAILDDAIRVLSQLKTEAQELKKTNEKLLEEIKCLKAEKNELREEKLVLKADKERIEKQLKALPVAPAGFMAPPVAAAAAAYQAGVNKMAVYPNYGYIPMWQYLPQSVRDTSHDHELRPPAA*
>Glyma20g22291.1	MPLYELYRLAREKLGKETTSTRAPDLCSSPENDFFELVWENGQISSQGQSSRVRRSPSCKSLPSHCLPSHCPKVRDKDVGYGTNTRMGKFGDLDSGLNEIPMSVPSREVDFCHDEDVLPWLDYTSMDGSLQHEYGSDFLHASNSFTLLDKKSNGNMAFRDSHKTSEEQGNVFKGSSAEQVETARPKASTSQLFPPSLHQCQTSFVSSRSRASDITENNNTSNANQDVSYGEITHILSSSSDLSSAKVQKCDPPITSNGSSSTIMNFSHFARPAAMVRANLQNIGLKSGLSSARSDSMEIKNKGAAATSSNPPESILVDSSGECSKEPTMQCQQVVEQSKPDVNSLQPKSVEQNAVPSKQSEPASKESATKIDQTPNQVLGDSGTKGQTAAEKSMEPAVA…
>Glyma20g24170.2	MNIIMQNLVERLRPLVGLNGWDYCIYWKLSEDQRFLEWLGCCCAGTESNQNAGEEHIFPVSSVASCRDSTYPHPRTKPCDLLSQLSTSIPIDNSGIHAQTLLTNQPNWVNYSNGMDPNILEETIGTQVLISVPGGLVELFVTKQVPEDHQLIDYVINQCIEAVNHSMSFHIDENSMSNMQSNPLIGDENEGNNNSRDTSTLQNMSSQWTSAVLAKEKQEEDKDLLKNVVGRSDSMSDCSDQNEEEEDGKYRRRNGKGNQSKNLVAERKRRKKLNDRLYNLRSLVPRISKLDRASILGDAIEYVKDLQKQVKELQDELEENADTESNCMNCVSELGPNAEHDKAQTGLHVGTSGNGYVSKQKQEGTTVIDKQTQQMEPQVEVALIDGNEYFVKVFCEHRP…
>Glyma20g26980.2	MEPVQLVSEEWGSLCGFHTTEEADFMVQLFGGNTSVTEKHSGNTTFGFWPGHESTIVAITDTNSNSYLPPNFTDTNFLCFSQGSSSSTDNSGNNIFSTTSSGTYSCDPETNFDSVPMVLCLGDAKFSPHSFQCDDYLSQQINENTDEESSLDPWKLAIADNNLQAKREYEMMVSEPVEEDRSRNLENLPKRLKSSIEVPKTSRNAKSRKNSKSASTSNDEDDRSLSLQVQRNNSCFSQSDSNAYLEPNGGASKDPAPPNLDRKSRATTSAAADPQSLYARKRRERINERLRILQNLVPNGTKVDISTMLEEAVQYVKFLQLQIKLLSSEDLWMYAPIVYNGINIGLDLGISPTKGRSM*
>Glyma20g26991.1	MDPVEQISEEWSSLSGFYTAEEADFMSQLLGNCSLPENLCGNFNLGIPSAIWPGHESTIVSVTGINESPYFHANADNSNTNYLCFSQGSSFTADSSNIFPTTSGNKCDPVANIGYMSVGFPLGDAKFSPYNVQGSDSQQINENTDEELGLEVIADKKLQDHQECEVLVSEAAQEDINTNLEKSGKRSRGSMQVRKSKKNVKSMKKPKSDSISNSEEGRSPDLQGFCSEDDDSNASQELNGGGSSSLSLEDSTSLKLKGKKSTANRGSATDPQSVYARRRRERINERLRILQHLVPNGTKVDISTMLEEAVKYVKFLQLQIKLLSSDDLWMYAPIAYNGMNIGLDLNITPTKQP*
>Glyma20g29120.2	MFPLQRGNELVIQFSNGHHPQHKISQDLILDDQDIDQSPLVGYSDKKLRTSRPKKLFYHEADTCHANSNQEYTKKMVHREIEKQRRQEMATLHASLRSLLPLDFIKGKRSISDQMNEAVNYINHLQKNIKELSDKRDKLKKKPSIINSSPEDHENYKHASSGFTVHQNSGGAVGIEISGFSEEEVPLSKLLELVFEEGLEVVNCLSTKVNGRLLHSLQCEVDNSGSVDLSELRRKFSDVIPSLRCSA*
>Glyma20g29130.1	MAQENQHIILVTSDNDERKIIRREVEKQRRTNMSILCASLRSSLPFELIKGKRSASDHIGEAVNYIQILKQKINALQVKRDRLKLMVNSSLLETSIDQPEHSGAVVKCVNINLIPGGVEIAICSSGLEEGSNSPLSEFMEILLQEGCDVVSCVSTLANGRIFHAIKCEVEADLTRLDLAKLQHKLDHAILLPR*
>Glyma20g32660.2	MIQEDQGQCSSQAINNYHQAYQEQLLLQQQMQQQQQQQQQNNDIFGGGLNMYPGGEVSQIMHHHHHQPWSMTMPHHHHHHHQVHDPFLVPPQTSPYASLFNRRGPSLQFAYDHGSSSDHLRIISESFVGPVVQPGSAPFGLQTELAKMTAQEIMEAKALAASKSHSEAERRRRERINNHLAKLRSLLPSTTKTDKASLLAEVIQHVKELKRQTSLIAETSPVPTEADELTVVDEADEDGNSVIKASLCCEDRSDLFPELIKTLKALRLRTLKAEITTLGGRVKNVLFITGEETDSSSSEDHSQQQQQCCISSIQEALKAVMEKSVGDHHESASANIKRQRTNIISMS*
>Glyma20g36770.1	MAGNSGSEGLGDDFFEQILAVPEAGTVGMLQLGSTTGAFRGASGLMPLGLNLEQAAFLRHQVNVDDDVVHVNVDDATIHQHHLTLHNNNNSSSPSSTAPITDRDSMHMRGLFSAFGQLHTPIRPTLPLPPPPRQPQLHLHHHNQQFQGQAAAAPASMAAMPQPPGIRPRVRARRGQATDPHSIAERLRRERIAERMKALQELVPSINKTDRAAMLDEIVDYVKFLRLQVKVLSMSRLGGAGAVAQLVADVPLSAVEGDQDIEGGANEQAWDKWSNDGTEQQVAKLMEEDVGAAMQFLQSKALCIMPIPLASAIFRMPQSEASTGIKPESNSH*
>Glyma20g37550.1	MALEAVVFPQSQDPFGGSGYGSVNNKDFYNCTLLAATSPNSWGDYEQHININKEEEQGGASISTFQPESNYPYGNWTSSSSSMLPHFNNELQETTTTDPSNTLDSLNTRPKRRRAKSRKNKEEIENQRMTHIAVERNRRKQMNEYLSVLRSLMPDSYIQRGDQASIIGGAINFVKELEQRMHFLGAQKEGEGKSEAGGATNMPFSEFFTFPQYSTSGGGGCSDNSAAVGEDVGEVKCGIADIEVTMVESHANLKIRSKKRPKQLLKLVSGLHTMRLTILHLNVTTTGEVVLYSLSVKVEDDCKLGSVDDIAAAVYQMLDKIQQEAMLN*
>Glyma20g39220.1	MYPSSSSSSSSSSQSMTQAGLTRYGSAPGSLLTSTVDSLIGGSRPSPYFSGESSESPCKEQRSFHNHPPSFASSLLRQKSSPAGFLSHLSNHHGVGFTITPGGLSNSNSNSNCSLLKSQLSFTHESLSNTVNVDPSSTTFGMDPWDNNSIAFSATSTKRSKTNTNDPDILHSLNSALESQFNLPHTSLEMSTVDKLLHIPEDSVPCKIRAKRGCATHPRSIAERERRTRISGKLKKLQDLVPNMDKQTSYADMLDLAVQHIKGLQTQVQKLHKEMENCTCGCKQSK*
